# Supplementary material for: Genome-Wide Identification and Expression Profiling of Cytokinin Oxidase/Dehydrogenase (CKX) Genes Reveal Likely Roles in Pod Development and Stress Responses in Oilseed Rape (Brassica napus L.)
Source: Genes (Basel). 2018 Mar 16;9(3):168. doi: 10.3390/genes9030168 (PMC5867889; doi:10.3390/genes9030168)
Supplement: Supplementary file 1 [file genes-09-00168-s001.zip]

Archive with 6 entries (5 files):
- Supplementary Materials/
- Supplementary Materials/TABLE S1.xlsx
- Supplementary Materials/TABLE S2.xlsx
- Supplementary Materials/TABLE S3.xlsx
- Supplementary Materials/TABLE S4.xlsx
- Supplementary Materials/TABLE S5.xlsx
