# Supplementary material for: Genome-Wide Identification and Expression Profiling of Cytokinin Oxidase/Dehydrogenase (CKX) Genes Reveal Likely Roles in Pod Development and Stress Responses in Oilseed Rape (Brassica napus L.)
Source: Genes (Basel). 2018 Mar 16;9(3):168. doi: 10.3390/genes9030168 (PMC5867889; doi:10.3390/genes9030168)
Supplement: Supplementary file 1 [file genes-09-00168-s001.zip › Supplementary Materials/TABLE S1.xlsx]

## Sheet: Sheet1
Materials	1	2	3	4	5	6	7	8	9	10	mean value(centimeter,cm)
ZS4-7DAF	1.3	1.3	1.45	1.65	1.5	1.45	1.5	1.7	1.7	1.8	1.535
ZS4-14DAF	6.25	8.45	5.2	7.75	7.4	6	6.35	7.05	6.45	8.05	6.895
ZS4-21DAF	10.1	11.25	8.7	10.6	10.25	10.55	9.75	9.45	8.65	8.7	9.8
ZS4-30DAF	10.45	10.75	10.1	11.85	10.7	8.65	10.3	9.7	7.15	9.9	9.955
ZS4-40DAF	7.5	9.1	9.5	9.25	8.8	8.6	9.6	8.6	9.1	9.2	8.925
NY12-7DAF	1.2	1.25	1.45	1.45	1.25	1.3	1.4	1.35	1.55	1.25	1.345
NY12-14DAF	2.63	3.74	3.16	3.72	2.98	2.4	3.15	3.05	2.85	3.15	3.083
NY12-21DAF	4	3.15	3.55	3.85	3.3	3.05	3.15	3.3	3.7	3.9	3.495
NY12-30DAF	4.2	4.05	4.95	5.05	5.25	5.05	5.1	5.3	5.55	4.55	4.905
NY12-40DAF	5.38	5.4	4.65	5.3	4.3	4.25	5.75	4.8	5.3	5.15	5.028
Materials	Biological yield per plant(gram,g)	Seed yield per plant(gram,g)	Harvest index(%)
ZS4	122.95	27.586	22.5817
NY12	98.6	9.362	15.213
