# Supplementary material for: Genome-Wide Identification and Expression Profiling of Cytokinin Oxidase/Dehydrogenase (CKX) Genes Reveal Likely Roles in Pod Development and Stress Responses in Oilseed Rape (Brassica napus L.)
Source: Genes (Basel). 2018 Mar 16;9(3):168. doi: 10.3390/genes9030168 (PMC5867889; doi:10.3390/genes9030168)
Supplement: Supplementary file 1 [file genes-09-00168-s001.zip › Supplementary Materials/TABLE S2.xlsx]

## Sheet: Sheet1
Gene name	Forward Primer(5'To3')	Reverse Primer(5'To3')
BnCKX1-1	ATTTACCTCCTTCAGTTATTCGTTC	TCACCACCTGAGACATCTACATAA
BnCKX1-2	ATTCAGACTTCTCTACATTTTCA	AACTATCTATTTCCTGGTTCAT
BnCKX1-3	TATAGAGAGAAACAACCGTATGTAG	GTGTGATAATGCCAAACTGTC
BnCKX1-4	CAGCGGACCTATCCTTATTTAT	CTTGCTTGTGACGAGACCCT
BnCKX1-5	AGAAGAACGGTTGCGACTATGT	TGACTTGAACTGGCTTGCTCC
BnCKX1-6	CTCTGTGCCTCAGGAACGGTTT	CTCTCTTTGTGTCTCGTAATGGGG
BnCKX2-1	TGTTTTGCCTCCAAGTAGACG	CTTTTATGCCCCTTAGTTCCCT
BnCKX2-2	TCATCATTACGTCAGGACTTTT	GGTTTTTCACTAAATCAGCGAC
BnCKX2-3	AAAGAAAGTTCCAAGTGGCAGC	CAGCATTTGACAGTGTTCCTCC
BnCKX3-1	CTAAAGACGGAGTCGTGGTCAACAT	ATGTAAACCGCCCGCTTCTGAT
BnCKX3-2	CAAACAACATCGTGTCATCTACTG	CATAAAAAACATCTTCCTCGGGT
BnCKX3-3	CAAACAACATCGTGTCATCTAC	TAAAAACCAGACAGCATAAAATA
BnCKX3-4	TTACTGGAAAAGTGGAGATTG	CAAACCCTCTTACTTAGTTCAAA
BnCKX4-1	TGGAATCGGCGGTCAGGTGTTT	TGGTCAATGATAGGAAGGGTGGTGG
BnCKX4-2	TTCACGGATTATCTCTATCTCAG	GAACATAGATGATACGGTGGTC
BnCKX5-1	GAACAAAGACAAATGGGACGAA	GTTTCTTCACCGTCCGATAAAG
BnCKX5-2	TAGGAAGTTTTCTGCCTGGTG	ACCCACTCCTCTTGCGTTG
BnCKX6-1	TTTGTGATAATAAATAGGACGGGA	TCAGACAATGATTCTTTCACCTC
BnCKX6-2	ATCCCAAATCCGTAAGCGACAT	TGATGCCAAACTGACCTAACCC
BnCKX7-1	TTCTTCTCTGTCTTAGGTGGTCTTG	CCACGTAATCAAACGATGACTC
BnCKX7-2	CCTGGAGCTGGCTCTTCACTACAGA	GAGGCACGAACCGAAGCAATG
BnCKX7-3	CTTCCACCTTCTTTCTCCGCTC	CCTTTCCCCCCAACCTTTACAC
BnCKX7-4	CTGAAGCGTTGCGTTTCGGAGT	GGTCAAAGTCTTGGTCTGGGTGG
