# Supplementary material for: Genome-Wide Identification and Expression Profiling of Cytokinin Oxidase/Dehydrogenase (CKX) Genes Reveal Likely Roles in Pod Development and Stress Responses in Oilseed Rape (Brassica napus L.)
Source: Genes (Basel). 2018 Mar 16;9(3):168. doi: 10.3390/genes9030168 (PMC5867889; doi:10.3390/genes9030168)
Supplement: Supplementary file 1 [file genes-09-00168-s001.zip › Supplementary Materials/TABLE S3.xlsx]

## Sheet: promoter
BnCKX5-1a	3-AF1 binding site	AAGAA-motif	ABRE	ACE	ARE	AT-rich element	AT1-motif	ATGCAAAT motif	Box 4	Box II	CAAT-box	CGTCA-motif	G-Box	G-box	GA-motif	GAG-motif	HSE	I-box	LTR	MBS	Skn-1_motif	Sp1	TATA-box	TC-rich repeats	TGACG-motif	Unnamed__1	Unnamed__3	Unnamed__4	box II	circadian
BnCKX5-1b	AAGAA-motif	ABRE	ACE	ARE	AT-rich element	AT1-motif	ATGCAAAT motif	Box 4	Box I	Box II	CAAT-box	CGTCA-motif	G-Box	G-box	GA-motif	GAG-motif	HSE	I-box	LTR	MBS	Skn-1_motif	Sp1	TATA-box	TGACG-motif	Unnamed__1	Unnamed__3	Unnamed__4	box II	circadian
BnCKX5-2a	4cl-CMA2b	5UTR Py-rich stretch	AAGAA-motif	ABRE	AC-I	AE-box	ARE	ATCT-motif	Box 4	CAAT-box	CATT-motif	CCAAT-box	CGTCA-motif	CTAG-motif	G-box	GAG-motif		GATA-motif	GCN4_motif	HD-Zip 1	HD-Zip 2	HSE	I-box	L-box	MBS	OBP-1 site	Skn-1_motif	TATA-box	TC-rich repeats	TCA-element	TCT-motif	TGACG-motif	Unnamed__1	Unnamed__3	Unnamed__4	as1	box E	circadian
BnCKX5-2b	A-box	AAGAA-motif	ABRE	ACE	AT1-motif	AuxRR-core	Box 4	CAAT-box	CCAAT-box	CCGTCC-box	CG-motif	CGTCA-motif	CTAG-motif	G-Box	G-box	GAG-motif	GATA-motif	GT1-motif	HSE	I-box	MBS	Skn-1_motif	Sp1	TA-rich region	TATA-box	TC-rich repeats	TGA-element	TGACG-motif	Unnamed__1	Unnamed__3	Unnamed__4	circadian
BnCKX5-2c	AAAC-motif	ABRE	AC-II	ARE	Box 4	Box I	Box-W1	CAAT-box	CATT-motif	CGTCA-motif	G-Box	G-box	GA-motif	GAG-motif	GARE-motif	GCN4_motif	HSE	I-box	MBS	O2-site	Skn-1_motif	TATA-box	TC-rich repeats	TGACG-motif	Unnamed__1	Unnamed__3	Unnamed__4	W box	box S	circadian
BnCKX5-3a	5UTR Py-rich stretch	A-box	AAGAA-motif	ACE	AT-rich element	AuxRR-core	Box 4	Box-W1	CAAT-box	CAT-box	CCAAT-box	CCGTCC-box	CGTCA-motif	GAG-motif	GARE-motif	GT1-motif	HSE	LS7	MBS	O2-site	Skn-1_motif	Sp1	TATA-box	TC-rich repeats	TCCC-motif	TGACG-motif	Unnamed__4	W box
BnCKX5-3b	5UTR Py-rich stretch	A-box	ABRE	ARE	AT1-motif	Box 4	Box-W1	CAAT-box	CATT-motif	CGTCA-motif	CTAG-motif	ELI-box3	G-Box	G-box	GAG-motif	GATA-motif	MBS	O2-site	Skn-1_motif	Sp1	TATA-box	TC-rich repeats	TGACG-motif	Unnamed__4	W box	chs-CMA1a	circadian
BnCKX5-3c	A-box	ABRE	ARE	AT1-motif	ATGCAAAT motif	Box 4	Box III	Box-W1	CAAT-box	CAT-box	CCAAT-box	CGTCA-motif	G-Box	G-box	GA-motif	GAG-motif	GARE-motif	GATA-motif	MBS	O2-site	Skn-1_motif	Sp1	TATA-box	TC-rich repeats	TGACG-motif	TGG-motif	Unnamed__13	Unnamed__4	W box	box S	chs-CMA1a	circadian
BnCKX5-3d	5UTR Py-rich stretch	AAGAA-motif	ACE	AT1-motif	Box 4	Box I	Box-W1	CAAT-box	CAT-box	CGTCA-motif	ERE	GARE-motif	I-box	MBS	O2-site	Skn-1_motif	TATA-box	TC-rich repeats	TGA-box	TGACG-motif	Unnamed__4	W box	circadian
BnCKX5-4a	5UTR Py-rich stretch	AC-I	ARE	Box 4	Box I	CAAT-box	CAT-box	CGTCA-motif	G-box	GAG-motif	GARE-motif	GATA-motif	GCN4_motif	Gap-box	HD-Zip 1	HD-Zip 2	I-box	L-box	MBS	O2-site	Skn-1_motif	Sp1	TATA-box	TC-rich repeats	TCA-element	TGACG-motif	Unnamed__13	Unnamed__4	Unnamed__6	circadian
BnCKX5-4b	5UTR Py-rich stretch	AAGAA-motif	ACE	AE-box	ARE	ATCT-motif	Box-W1	CAAT-box	CAT-box	G-box	GA-motif	GAG-motif	GATA-motif	GT1-motif	I-box	JERE	LTR	MBS	P-box	RY-element	Sp1	TA-rich region	TATA-box	TATC-box	TC-rich repeats	TCA-element	TCT-motif	TGA-element	Unnamed__1	Unnamed__13	Unnamed__3	Unnamed__4	W box	box II	circadian
BnCKX5-4c	5UTR Py-rich stretch	AC-I	ACE	ARE	Box I	CAAT-box	CAT-box	CGTCA-motif	G-box	GA-motif	GAG-motif	GARE-motif	GATA-motif	HSE	I-box	L-box	MBS	O2-site	Skn-1_motif	Sp1	TATA-box	TC-rich repeats	TCA-element	TGACG-motif	Unnamed__13	Unnamed__4	Unnamed__6	circadian
BnCKX5-4d	5UTR Py-rich stretch	A-box	AAGAA-motif	ABRE	AC-II	ACE	ARE	ATCT-motif	Box I	Box-W1	CAAT-box	CAT-box	CCGTCC-box	CGTCA-motif	EIRE	G-Box	G-box	GAG-motif	GATA-motif	Gap-box	I-box	MBS	MNF1	OCT	P-box	Skn-1_motif	TATA-box	TATC-box	TC-rich repeats	TCT-motif	TGA-element	TGACG-motif	Unnamed__1	Unnamed__10	Unnamed__12	Unnamed__14	Unnamed__3	Unnamed__4	Unnamed__8	Unnamed__9	W box	box II	circadian
BnCKX5-5a	AAGAA-motif	ABRE	ACE	AE-box	ATC-motif	Box 4	Box I	CAAT-box	CGTCA-motif	ERE	G-Box	G-box	HSE	I-box	MBS	Skn-1_motif	Sp1	TATA-box	TC-rich repeats	TCA-element	TGA-element	TGACG-motif	Unnamed__1	Unnamed__3	Unnamed__4	WUN-motif	circadian
BnCKX5-5b	AAGAA-motif	ABRE	ACE	ATCT-motif	ATGCAAAT motif	Box 4	Box I	CAAT-box	CGTCA-motif	ERE	G-Box	G-box	I-box	MBS	Skn-1_motif	Sp1	TA-rich region	TATA-box	TC-rich repeats	TCA-element	TCT-motif	TGACG-motif	Unnamed__1	Unnamed__3	Unnamed__4	circadian
BnCKX5-6a	ARE	AT-rich sequence	ATC-motif	ATGCAAAT motif	AuxRR-core	Box 4	CAAT-box	CCAAT-box	ELI-box3	G-box	GT1-motif	HSE	MBS	O2-site	Skn-1_motif	TA-rich region	TATA-box	TC-rich repeats	TCT-motif	Unnamed__2	Unnamed__4	chs-CMA2a
BnCKX5-6b	AE-box	ARE	CAAT-box	CAT-box	CCAAT-box	CGTCA-motif	GARE-motif	GT1-motif	HD-Zip 3	HSE	MBS	Skn-1_motif	TA-rich region	TATA-box	TATCCAT/C-motif	TC-rich repeats	TCCACCT-motif	TGACG-motif	Unnamed__4
BnCKX5-6c	5UTR Py-rich stretch	AAGAA-motif	AE-box	ARE	ATCT-motif	Box I	CAAT-box	CGTCA-motif	G-box	GA-motif	GAG-motif	GATA-motif	GCN4_motif	GT1-motif	I-box	LTR	MBS	Skn-1_motif	Sp1	TATA-box	TCA-element	TCT-motif	TGACG-motif	Unnamed__4	circadian
BnCKX5-6d	A-box	ACE	ARE	ATGCAAAT motif	Box 4	Box I	Box-W1	CAAT-box	CAT-box	CCAAT-box	CCGTCC-box	CGTCA-motif	GCN4_motif	GT1-motif	HSE	MBS	TATA-box	TC-rich repeats	TCA-element	TCCACCT-motif	TGACG-motif	Unnamed__1	Unnamed__13	Unnamed__3	Unnamed__4	Unnamed__6	W box	circadian
BnCKX5-7a	3-AF1 binding site	AAGAA-motif	ABRE	ACE	ARE	AT1-motif	ATCT-motif	Box 4	Box I	Box-W1	CAAT-box	G-Box	G-box	HD-Zip 3	HSE	I-box	LTR	MBS	MRE	RY-element	Sp1	TATA-box	TATCCAT/C-motif	TC-rich repeats	TCA-element	Unnamed__1	Unnamed__3	Unnamed__4	Unnamed__6	W box	box S
BnCKX5-7b	AAGAA-motif	ABRE	AE-box	ARE	ATCT-motif	Box 4	Box I	CAAT-box	CAT-box	CTAG-motif	G-Box	G-box	GA-motif	GT1-motif	HSE	LTR	MBS	O2-site	Skn-1_motif	Sp1	TATA-box	TATCCAT/C-motif	TCA-element	TCT-motif	Unnamed__4	Unnamed__8	box S	circadian
BnCKX5-7c	AAGAA-motif	ABRE	AE-box	ARE	ATC-motif	ATCT-motif	Box 4	Box I	CAAT-box	G-Box	G-box	GA-motif	GARE-motif	GCN4_motif	HSE	LTR	MBS	O2-site	Skn-1_motif	Sp1	TATA-box	TCA-element	TCT-motif	Unnamed__11	Unnamed__4	Unnamed__5	Unnamed__8	box S	circadian
BnCKX5-7d	ABRE	ACE	ARE	AT1-motif	Box 4	Box I	Box-W1	CAAT-box	CGTCA-motif	ERE	G-Box	G-box	HSE	I-box	LTR	MBS	MRE	Skn-1_motif	Sp1	TATA-box	TATCCAT/C-motif	TC-rich repeats	TGACG-motif	Unnamed__1	Unnamed__3	Unnamed__4	Unnamed__6	W box	box S	circadian

## Sheet: annotation
Type	Number	Annotation
TGA-element	4	auxin-responsive element
TATA-box	23	core promoter element around -30 of transcription start
MBS	23	MYB binding site involved in drought-inducibility
CAAT-box	23	common cis-acting element in promoter and enhancer regions
Skn-1_motif	20	cis-acting regulatory element required for endosperm expression
TC-richrepeats	19	cis-acting element involved in defense and stress responsiveness
CGTCA-motif	19	cis-acting regulatory element involved in the MeJA-responsiveness
G-box	18	cis-acting regulatory element involved in light responsiveness
TGACG-motif	18	cis-acting regulatory element involved in the MeJA-responsiveness
Box4	18	part of a conserved DNA module involved in light responsiveness
ARE	17	cis-acting regulatory element essential for the anaerobic induction
Sp1	16	light responsive element
HSE	15	cis-acting element involved in heat stress responsiveness
I-box	15	part of a light responsive element
ABRE	14	cis-acting element involved in the abscisic acid responsiveness
AAGAA-motif	14	Avena sativa
GAG-motif	13	part of a light responsive element
circadian	13	cis-acting regulatory element involved in circadian control
TCA-element	11	cis-acting element involved in salicylic acid responsiveness
ACE	11	cis-acting element involved in light responsiveness
Box-W1	10	fungal elicitor responsive element
O2-site	10	cis-acting regulatory element involved in zein metabolism regulation
CAT-box	10	cis-acting regulatory element related to meristem expression
Box-W1	10	fungal elicitor responsive element
5UTRPy-richstretch	9	cis-acting element conferring high transcription levels
Wbox	9	elicitation; wounding and pathogen responsievness. Binds WRKY type transcription factors
GA-motif	9	part of a light responsive element
LTR	8	cis-acting element involved in low-temperature responsiveness
ATCT-motif	8	part of a conserved DNA module involved in light responsiveness
TCT-motif	8	part of a light responsive element
GT1-motif	8	light responsive element
ATCT-motif	8	part of a conserved DNA module involved in light responsiveness
AT1-motif	8	part of a light responsive module
GARE-motif	7	gibberellin-responsive element
AE-box	7	part of a module for light response
CCAAT-box	7	MYBHv1 binding site
GCN4_motif	6	cis-regulatory element involved in endosperm expression
boxS	6	wounding and pathogen respons
BoxII	6	part of a light responsive element
ATGCAAATmotif	6	cis-acting regulatory element associated to the TGAGTCA motif
ERE	4	ethylene-responsive element
TATCCAT/C-motif	4	cis-acting regulatory element; associated with G-box like motif; involved in sugar repression responsiveness
CCGTCC-box	4	cis-acting regulatory element related to meristem specific activation
CATT-motif	3	part of a light responsive element
AuxRR-core	3	cis-acting regulatory element involved in auxin responsiveness
AT-richelement	3	binding site of AT-rich DNA binding protein
ATC-motif	3	part of a conserved DNA module involved in light responsiveness
AC-I	3	element involved in negative regulation on phloem expression; and responsible for restricting the vascular expression to the xylem
RY-element	2	cis-acting regulatory element involved in seed-specific regulation
P-box	2	gibberellin-responsive element
TCCACCT-motif	2	Petroselinum hortense
TATC-box	2	cis-acting element involved in gibberellin-responsiveness
RY-element	2	cis-acting regulatory element involved in seed-specific regulation
P-box	2	gibberellin-responsive element
MRE	2	MYB binding site involved in light responsiveness
HD-Zip3	2	protein binding site
HD-Zip2	2	element involved in the control of leaf morphology development
HD-Zip1	2	element involved in differentiation of the palisade mesophyll cells
Gap-box	2	part of a light responsive element
ELI-box3	2	elicitor-responsive element
chs-CMA1a	2	part of a light responsive element
AC-II	2	element involved in negative regulation of phloem expression; and responsible for restricting the vascular expression to the xylem
4cl-CMA2b	1	4cl Conserved DNA Module Array 2 b ou L-box
AAAC-motif	1	light responsive element
3-AF1bindingsite	1	light responsive element
WUN-motif	1	wound-responsive element
TGG-motif	1	part of a light responsive element
TGA-box	1	part of an auxin-responsive element
TCCC-motif	1	part of a light responsive element
OCT	1	cis-acting regulatory element related to meristem specific activation
OBP-1site	1	Site of the OBF Binding Protein
MNF1	1	light responsive element
LS7	1	part of a light responsive element
JERE	1	elicitation; wounding and pathogen responsievness
EIRE	1	elicitor-responsive element
chs-CMA2a	1	part of a light responsive element
CG-motif	1	part of a light responsive element
BoxIII	1	protein binding site
boxE	1	fungal elicitator
AT-richsequence	1	cis-acting regulatory element binding site of AT-rich DNA binding protein (ATBP-1)
as1	1	cis-acting regulatory element involved in the root-specific expression
