# Supplementary material for: Genome-Wide Identification and Expression Profiling of Cytokinin Oxidase/Dehydrogenase (CKX) Genes Reveal Likely Roles in Pod Development and Stress Responses in Oilseed Rape (Brassica napus L.)
Source: Genes (Basel). 2018 Mar 16;9(3):168. doi: 10.3390/genes9030168 (PMC5867889; doi:10.3390/genes9030168)
Supplement: Supplementary file 1 [file genes-09-00168-s001.zip › Supplementary Materials/TABLE S4.xlsx]

## Sheet: A material
Target	Sample	Cq	actin sample	actin cq	D-Cт	1/2^dCт
5-1	A7S	26.0779	A7S	24.7891	1.28878	0.409296
5-1	A7S	26.3487	A7S	24.7891	1.55961	0.339244
5-1	A7P	26.795	A7P	24.593	2.202	0.217336
5-1	A7P	26.6926	A7P	24.593	2.09965	0.233315
5-1	A40S	26.0071	A40S	25.5862	0.420916	0.74695
5-1	A40S	26.2497	A40S	25.5862	0.663531	0.631331
5-1	A40P	25.5971	A40P	25.1954	0.40165	0.756992
5-1	A40P	25.9112	A40P	25.1954	0.715751	0.608888
5-1	A40P	25.5641	A40P	25.1954	0.368661	0.774501
5-1	A30S	23.9402	A30S	23.5897	0.350521	0.784301
5-1	A30S	23.7998	A30S	23.5897	0.210064	0.864499
5-1	A30P	27.7446	A30P	25.4443	2.30032	0.203017
5-1	A30P	27.9489	A30P	25.4443	2.50465	0.176208
5-1	A21S	25.4446	A21S	24.3351	1.10941	0.463483
5-1	A21S	24.6504	A21S	24.3351	0.315273	0.803699
5-1	A21P	29.2824	A21P	24.7206	4.5618	0.0423411
5-1	A21P	28.2464	A21P	24.7206	3.52578	0.0868228
5-1	A21P	27.7993	A21P	24.7206	3.07866	0.118367
5-1	A14S	24.7783	A14S	25.0613	-0.283016	1.21674
5-1	A14S	24.744	A14S	25.0613	-0.317362	1.24605
5-1	A14P	27.5614	A14P	25.4764	2.08501	0.235695
5-1	A14P	27.293	A14P	25.4764	1.81663	0.283883
5-1	A14P	27.1788	A14P	25.4764	1.70242	0.307271
5-2	A7S	26.1901	A7S	24.7891	1.40096	0.378676
5-2	A7S	26.3908	A7S	24.7891	1.60175	0.329476
5-2	A7S	26.2494	A7S	24.7891	1.46033	0.36341
5-2	A7P	26.3133	A7P	24.593	1.72028	0.30349
5-2	A7P	26.0742	A7P	24.593	1.4812	0.358191
5-2	A7P	26.3623	A7P	24.593	1.76936	0.293339
5-2	A40S	25.3865	A40S	25.5862	-0.199735	1.14849
5-2	A40S	25.5698	A40S	25.5862	-0.0164042	1.01144
5-2	A40S	25.7203	A40S	25.5862	0.134075	0.911254
5-2	A40P	25.8433	A40P	25.1954	0.647889	0.638214
5-2	A40P	25.9371	A40P	25.1954	0.741701	0.598034
5-2	A30S	25.5728	A30S	23.5897	1.98309	0.252948
5-2	A30S	25.8653	A30S	23.5897	2.27563	0.206523
5-2	A30P	27.9208	A30P	25.4443	2.47654	0.179675
5-2	A30P	27.7904	A30P	25.4443	2.34618	0.196666
5-2	A21S	25.659	A21S	24.3351	1.32389	0.399457
5-2	A21S	25.8054	A21S	24.3351	1.47027	0.360915
5-2	A21S	25.7278	A21S	24.3351	1.39261	0.380875
5-2	A21P	29.4093	A21P	24.7206	4.68869	0.0387762
5-2	A21P	29.1271	A21P	24.7206	4.40642	0.0471558
5-2	A21P	29.2691	A21P	24.7206	4.54844	0.0427349
5-2	A14S	25.4563	A14S	25.0613	0.394948	0.760517
5-2	A14S	25.3798	A14S	25.0613	0.318475	0.801917
5-2	A14P	27.8966	A14P	25.4764	2.4203	0.186818
5-2	A14P	28.2263	A14P	25.4764	2.74994	0.148658
5-2	A14P	28.0963	A14P	25.4764	2.62	0.162668
6-1	A7S	31.8465	A7S	24.7891	7.0574	0.00750779
6-1	A7S	32.512	A7S	24.7891	7.72292	0.00473337
6-1	A7P	28.8348	A7P	24.593	4.24185	0.0528539
6-1	A7P	29.0908	A7P	24.593	4.49779	0.044262
6-1	A7P	29.2099	A7P	24.593	4.61689	0.0407547
6-1	A40S	34.2958	A40S	25.5862	8.70961	0.00238862
6-1	A40S	34.1293	A40S	25.5862	8.54308	0.00268088
6-1	A40P	28.4504	A40P	25.1954	3.25501	0.104748
6-1	A40P	28.6017	A40P	25.1954	3.40625	0.0943225
6-1	A30S	33.2165	A30S	23.5897	9.62681	0.00126486
6-1	A30S	33.1154	A30S	23.5897	9.52572	0.00135666
6-1	A30P	28.8191	A30P	25.4443	3.37489	0.0963955
6-1	A30P	29.0406	A30P	25.4443	3.59634	0.0826785
6-1	A30P	30.9667	A30P	25.4443	5.5224	0.0217566
6-1	A21S	33.4129	A21S	24.3351	9.07772	0.0018507
6-1	A21S	33.4501	A21S	24.3351	9.115	0.00180348
6-1	A21P	27.6681	A21P	24.7206	2.94745	0.129637
6-1	A21P	27.8777	A21P	24.7206	3.15702	0.112109
6-1	A14S	29.5368	A14S	25.0613	4.47546	0.0449523
6-1	A14S	29.6932	A14S	25.0613	4.63183	0.0403347
6-1	A14S	29.7081	A14S	25.0613	4.64676	0.0399195
6-1	A14P	28.6242	A14P	25.4764	3.14784	0.112825
6-1	A14P	28.4781	A14P	25.4764	3.00172	0.124851
6-1	A14P	28.3602	A14P	25.4764	2.88389	0.135476
7-1	A7S	28.191	A7S	24.7891	3.40193	0.0946057
7-1	A7S	28.0469	A7S	24.7891	3.25785	0.104541
7-1	A7S	27.7489	A7S	24.7891	2.95976	0.128535
7-1	A7P	27.6053	A7P	24.593	3.01228	0.12394
7-1	A7P	27.2431	A7P	24.593	2.65014	0.159305
7-1	A7P	27.264	A7P	24.593	2.67102	0.157016
7-1	A40S	33.7675	A40S	25.5862	8.18125	0.00344506
7-1	A40S	32.4909	A40S	25.5862	6.9047	0.00834601
7-1	A40S	34.2801	A40S	25.5862	8.6939	0.00241476
7-1	A40P	29.4896	A40P	25.1954	4.29419	0.0509705
7-1	A40P	27.7157	A40P	25.1954	2.52026	0.174311
7-1	A40P	28.3818	A40P	25.1954	3.18638	0.109851
7-1	A30S	29.5965	A30S	23.5897	6.00684	0.0155511
7-1	A30S	28.848	A30S	23.5897	5.25833	0.0261268
7-1	A30S	29.7244	A30S	23.5897	6.13466	0.0142326
7-1	A30P	30.1552	A30P	25.4443	4.71095	0.0381823
7-1	A30P	30.2079	A30P	25.4443	4.76367	0.0368123
7-1	A30P	30.3041	A30P	25.4443	4.85987	0.0344376
7-1	A21S	29.2411	A21S	24.3351	4.90597	0.0333546
7-1	A21S	28.9662	A21S	24.3351	4.63111	0.0403549
7-1	A21S	28.8658	A21S	24.3351	4.53065	0.0432652
7-1	A21P	30.3872	A21P	24.7206	5.66656	0.0196877
7-1	A21P	30.4854	A21P	24.7206	5.76475	0.0183924
7-1	A14S	28.585	A14S	25.0613	3.5237	0.0869485
7-1	A14S	28.2171	A14S	25.0613	3.15574	0.112209
7-1	A14S	28.3643	A14S	25.0613	3.303	0.10132
7-1	A14P	30.978	A14P	25.4764	5.5016	0.0220726
7-1	A14P	30.581	A14P	25.4764	5.10466	0.0290633
7-1	A14P	30.7578	A14P	25.4764	5.2814	0.0257122

## Sheet: B material
Target	Sample	Cq	actin sample	actin cq	D-Cт	1/2^dCт
5-1	B7S	26.8406	B7S	24.8752	1.96545	0.25606
5-1	B7S	26.2696	B7S	24.8752	1.3944	0.380404
5-1	B7S	27.8527	B7S	24.8752	2.97753	0.126962
5-1	B7P	27.3869	B7P	24.7951	2.59173	0.165887
5-1	B7P	26.4217	B7P	24.7951	1.6266	0.323851
5-1	B7P	28.0987	B7P	24.7951	3.30357	0.10128
5-1	B40S	25.2977	B40S	22.8062	2.49141	0.177833
5-1	B40S	25.1602	B40S	22.8062	2.35399	0.195604
5-1	B40S	25.2578	B40S	22.8062	2.45153	0.182817
5-1	B40P	28.9075	B40P	22.9441	5.96339	0.0160266
5-1	B40P	28.6279	B40P	22.9441	5.68379	0.019454
5-1	B40P	28.4706	B40P	22.9441	5.52647	0.0216954
5-1	B30S	25.8729	B30S	22.9257	2.94719	0.12966
5-1	B30S	25.6191	B30S	22.9257	2.6934	0.154599
5-1	B30S	25.859	B30S	22.9257	2.93323	0.130921
5-1	B30P	25.2703	B30P	24.4522	0.818164	0.567163
5-1	B30P	25.5102	B30P	24.4522	1.05806	0.480276
5-1	B30P	25.4909	B30P	24.4522	1.03869	0.48677
5-1	B21S	27.215	B21S	23.9435	3.27154	0.103555
5-1	B21S	27.2479	B21S	23.9435	3.30442	0.101221
5-1	B21P	29.3278	B21P	25.273	4.05487	0.0601677
5-1	B21P	29.471	B21P	25.273	4.19807	0.0544822
5-1	B21P	30.7442	B21P	25.273	5.47121	0.0225425
5-1	B14S	25.9241	B14S	24.4289	1.49526	0.354718
5-1	B14S	26.1285	B14S	24.4289	1.69961	0.30787
5-1	B14P	28.5708	B14P	24.1941	4.37675	0.0481356
5-1	B14P	28.851	B14P	24.1941	4.6569	0.03964
5-1	B14P	28.9469	B14P	24.1941	4.75278	0.0370912
5-2	B7S	25.821	B7S	24.8752	0.945783	0.519148
5-2	B7S	25.6633	B7S	24.8752	0.788113	0.579101
5-2	B7P	25.0984	B7P	24.7951	0.303226	0.810438
5-2	B7P	25.4709	B7P	24.7951	0.67575	0.626007
5-2	B7P	25.4912	B7P	24.7951	0.696042	0.617263
5-2	B40S	24.1576	B40S	22.8062	1.35136	0.391923
5-2	B40S	24.1986	B40S	22.8062	1.3924	0.38093
5-2	B40S	24.5057	B40S	22.8062	1.69941	0.307912
5-2	B40P	26.8232	B40P	22.9441	3.87914	0.0679615
5-2	B40P	26.5696	B40P	22.9441	3.62548	0.0810258
5-2	B40P	27.1213	B40P	22.9441	4.1772	0.055276
5-2	B30S	23.6981	B30S	22.9257	0.772313	0.585478
5-2	B30S	23.7731	B30S	22.9257	0.847372	0.555796
5-2	B30P	22.9816	B30P	24.4522	-1.47061	2.77139
5-2	B30P	23.5938	B30P	24.4522	-0.858362	1.81298
5-2	B30P	23.9299	B30P	24.4522	-0.522301	1.43624
5-2	B21S	24.3927	B21S	23.9435	0.449229	0.732434
5-2	B21S	24.8477	B21S	23.9435	0.904239	0.534314
5-2	B21P	28.2033	B21P	25.273	2.93031	0.131187
5-2	B21P	28.3766	B21P	25.273	3.10363	0.116336
5-2	B21P	28.4739	B21P	25.273	3.20096	0.108746
5-2	B14S	25.0267	B14S	24.4289	0.597866	0.660731
5-2	B14S	24.4523	B14S	24.4289	0.0234627	0.983868
5-2	B14S	24.3863	B14S	24.4289	-0.0425282	1.02992
5-2	B14P	26.8567	B14P	24.1941	2.66261	0.157934
5-2	B14P	27.2215	B14P	24.1941	3.02741	0.122647
5-2	B14P	26.7384	B14P	24.1941	2.54431	0.17143
6-1	B7S	35.5805	B7S	24.8752	10.7053	0.000598956
6-1	B7S	34.494	B7S	24.8752	9.61877	0.00127193
6-1	B7S	34.8492	B7S	24.8752	9.97397	0.000994344
6-1	B7P	28.6188	B7P	24.7951	3.82366	0.0706257
6-1	B7P	28.6521	B7P	24.7951	3.85693	0.0690157
6-1	B7P	28.7825	B7P	24.7951	3.98741	0.0630479
6-1	B40S	32.9388	B40S	22.8062	10.1325	0.000890865
6-1	B40S	33.5038	B40S	22.8062	10.6975	0.000602177
6-1	B40P	25.9573	B40P	22.9441	3.01319	0.123862
6-1	B40P	26.3458	B40P	22.9441	3.40174	0.0946179
6-1	B30S	34.7798	B30S	22.9257	11.854	0.000270134
6-1	B30P	26.3081	B30P	24.4522	1.85592	0.276256
6-1	B30P	25.9387	B30P	24.4522	1.48653	0.35687
6-1	B30P	25.827	B30P	24.4522	1.37485	0.385592
6-1	B21S	32.8523	B21S	23.9435	8.9088	0.00208057
6-1	B21S	32.387	B21S	23.9435	8.44351	0.00287244
6-1	B21P	30.3305	B21P	25.273	5.05755	0.030028
6-1	B21P	30.3692	B21P	25.273	5.09627	0.0292327
6-1	B14S	31.1948	B14S	24.4289	6.76594	0.0091886
6-1	B14S	31.4369	B14S	24.4289	7.00801	0.00776925
6-1	B14S	31.1819	B14S	24.4289	6.75304	0.00927112
6-1	B14P	29.0775	B14P	24.1941	4.88343	0.0338799
6-1	B14P	29.1058	B14P	24.1941	4.91172	0.033222
7-1	B7S	27.6232	B7S	24.8752	2.74805	0.148852
7-1	B7S	27.3575	B7S	24.8752	2.48227	0.178962
7-1	B7S	28.1005	B7S	24.8752	3.22529	0.106928
7-1	B7P	28.457	B7P	24.7951	3.66186	0.0790078
7-1	B7P	27.7665	B7P	24.7951	2.97142	0.127501
7-1	B7P	28.1579	B7P	24.7951	3.36273	0.0972114
7-1	B40S	32.5075	B40S	22.8062	9.70127	0.00120123
7-1	B40S	32.6217	B40S	22.8062	9.81549	0.00110979
7-1	B40S	33.0033	B40S	22.8062	10.1971	0.000851872
7-1	B40S	32.0147	B40S	22.8062	9.20848	0.00169033
7-1	B40P	29.6865	B40P	22.9441	6.74243	0.00933953
7-1	B40P	30.0534	B40P	22.9441	7.1093	0.0072425
7-1	B30S	29.9784	B30S	22.9257	7.05269	0.00753235
7-1	B30S	30.3351	B30S	22.9257	7.40933	0.00588262
7-1	B30S	29.713	B30S	22.9257	6.78723	0.00905402
7-1	B30S	30.1052	B30S	22.9257	7.17941	0.00689895
7-1	B30P	29.7375	B30P	24.4522	5.2853	0.0256429
7-1	B30P	29.1316	B30P	24.4522	4.67943	0.0390257
7-1	B30P	28.8505	B30P	24.4522	4.39833	0.047421
7-1	B21S	30.398	B21S	23.9435	6.45451	0.0114025
7-1	B21S	30.4371	B21S	23.9435	6.49357	0.0110979
7-1	B21S	30.2804	B21S	23.9435	6.33691	0.0123708
7-1	B21P	31.5684	B21P	25.273	6.29545	0.0127316
7-1	B21P	31.4102	B21P	25.273	6.13721	0.0142074
7-1	B21P	30.5094	B21P	25.273	5.23641	0.0265267
7-1	B14S	29.7534	B14S	24.4289	5.32449	0.0249557
7-1	B14S	29.0596	B14S	24.4289	4.63071	0.0403662
7-1	B14P	30.3374	B14P	24.1941	6.14328	0.0141478
7-1	B14P	29.8505	B14P	24.1941	5.65642	0.0198265
7-1	B14P	30.099	B14P	24.1941	5.9049	0.0166897

## Sheet: F test
Gene name	Sample	Sample Cq	Actin Cq	D-Cт	1/2^dCт	F test	P value	Significance	Remarks
BnCKX5-1	7S	26.0779	24.7891	1.28878	0.409296	1.494	0.309		P<0.05	*
BnCKX5-2	7S	26.1901	24.7891	1.40096	0.378676	43.261	0.007	**	P<0.01	**
BnCKX6-1	7S	31.8465	24.7891	7.0574	0.00750779	23.558	0.017	*
BnCKX7-1	7S	28.191	24.7891	3.40193	0.0946057	2.368	0.199
BnCKX5-1	7P	26.795	24.593	2.202	0.217336	0.11	0.762
BnCKX5-2	7P	26.3133	24.593	1.72028	0.30349	30.673	0.005	**
BnCKX6-1	7P	28.8348	24.593	4.24185	0.0528539	25.607	0.007	**
BnCKX7-1	7P	27.6053	24.593	3.01228	0.12394	6.266	0.067
BnCKX5-1	14S	24.7783	25.0613	-0.283016	1.21674	1061.15	0.001	**
BnCKX5-2	14S	25.4563	25.0613	0.394948	0.760517	0.535	0.517
BnCKX6-1	14S	29.5368	25.0613	4.47546	0.0449523	383.425	0	**
BnCKX7-1	14S	28.585	25.0613	3.5237	0.0869485	37.292	0.009	**
BnCKX5-1	14P	27.5614	25.4764	2.08501	0.235695	120.295	0	**
BnCKX5-2	14P	27.8966	25.4764	2.4203	0.186818	0.704	0.449
BnCKX6-1	14P	28.6242	25.4764	3.14784	0.112825	115.538	0.002	**
BnCKX7-1	14P	30.978	25.4764	5.5016	0.0220726	11.249	0.028	*
BnCKX5-1	21S	25.4446	24.3351	1.10941	0.463483	9.751	0.089
BnCKX5-2	21S	25.659	24.3351	1.32389	0.399457	11.309	0.044	*
BnCKX6-1	21S	33.4129	24.3351	9.07772	0.0018507	2.681	0.243
BnCKX7-1	21S	29.2411	24.3351	4.90597	0.0333546	85.143	0.001	**
BnCKX5-1	21P	29.2824	24.7206	4.5618	0.0423411	2.17	0.215
BnCKX5-2	21P	29.4093	24.7206	4.68869	0.0387762	116.785	0	**
BnCKX6-1	21P	27.6681	24.7206	2.94745	0.129637	108.166	0.009	**
BnCKX7-1	21P	30.3872	24.7206	5.66656	0.0196877	0.046	0.844
BnCKX5-1	30S	23.9402	23.5897	0.350521	0.784301	469.225	0	**
BnCKX5-2	30S	25.5728	23.5897	1.98309	0.252948	153.099	0.006	**
BnCKX6-1	30S	33.2165	23.5897	9.62681	0.00126486	171.322	0.049	*
BnCKX7-1	30S	29.5965	23.5897	6.00684	0.0155511	12.108	0.018	*
BnCKX5-1	30P	27.7446	25.4443	2.30032	0.203017	469.225	0	**
BnCKX5-2	30P	27.9208	25.4443	2.47654	0.179675	12.563	0.038	*
BnCKX6-1	30P	28.8191	25.4443	3.37489	0.0963955	46.538	0.002	**
BnCKX7-1	30P	30.1552	25.4443	4.71095	0.0381823	0.019	0.897
BnCKX5-1	40S	26.0071	25.5862	0.420916	0.74695	133.313	0.001	**
BnCKX5-2	40S	25.3865	25.5862	-0.199735	1.14849	469.225	0	**
BnCKX6-1	40S	34.2958	25.5862	8.70961	0.00238862	75.795	0.013	*
BnCKX7-1	40S	33.7675	25.5862	8.18125	0.00344506	5.198	0.072
BnCKX5-1	40P	25.5971	25.1954	0.40165	0.756992	174.575	0	**
BnCKX5-2	40P	25.8433	25.1954	0.647889	0.638214	956.43	0	**
BnCKX6-1	40P	28.4504	25.1954	3.25501	0.104748	0.391	0.596
BnCKX7-1	40P	29.4896	25.1954	4.29419	0.0509705	5.057	0.11
