# Supplementary material for: Genome-Wide Identification and Expression Profiling of Cytokinin Oxidase/Dehydrogenase (CKX) Genes Reveal Likely Roles in Pod Development and Stress Responses in Oilseed Rape (Brassica napus L.)
Source: Genes (Basel). 2018 Mar 16;9(3):168. doi: 10.3390/genes9030168 (PMC5867889; doi:10.3390/genes9030168)
Supplement: Supplementary file 1 [file genes-09-00168-s001.zip › Supplementary Materials/TABLE S5.xlsx]

## Sheet: CQ
	BM1	BM2	BM3	BM4	BP1	BP2	BP3	BP4	Le1	Le2	Le3	Le4	SM1	SM2	SM3	SM4	SP1	SP2	SP3	SP4	SPM1	SPM2	SPM3	SPM4	SPP1	SPP2	SPP3	SPP4	St1	St2	St3	St4
BnCKX1-1	0	0	0.0549773	0	0.0233181	0.0567912	0	0	0.0280121	0.0448733	0.0907058	0.0447021	0	0	0	0	0	0	0	0	0	0	0	0	0	0	0	0.0302598	0.154116	0.406537	0.345426	0.300247
BnCKX1-2	0.238043	0.0369017	0	0.0787125	0.253161	0.127722	0.0263019	0.0257815	0.685476	0.639254	0.427778	0.446542	0	0	0	0	0	0	0	0	0.474232	0.176816	0.184243	0.12756	0.610131	0.165186	0.227784	0.166858	0.0306802	0	0	0
BnCKX1-3	0.103189	0.113883	0.0733877	0.02179	0.0604479	0.0317297	0.0963967	0.022679	0.38095	0.0664246	0.291418	0.175523	0	0	0	0	0	0	0	0	0.210749	0.0661879	0.112147	0.101896	0.159532	0.0268621	0.101575	0	0	0	0	0
BnCKX1-4	0.0281794	0.0369161	0	0.058167	0	0.110919	0.0273904	0.0256915	0.0812852	0	0.342787	0.0656649	0.0290995	0	0	0.0253998	0	0	0	0	0	0	0	0	0	0	0	0	0.181466	0.0528883	0.207889	0.0909977
BnCKX1-5	0.0555934	0.0272755	0.0581304	0.0728651	0.0902073	0.0545231	0.0257987	0.0505911	0.162499	0.0246832	0.162854	0.149832	0	0	0.0540794	0.0251034	0.112234	0	0	0.0254055	0	0.0433106	0	0.0203539	0	0.0330245	0.0835605	0	0.836449	1.16463	0.970287	0.596053
BnCKX1-6	0.200571	0.0825573	0.143993	0.0534044	0.113709	0.0988909	0.212938	0.30711	0.911534	0.27484	0.724136	0.282661	0.0291947	0	0	0	0	0	0	0	0	0	0	0	0	0.0301327	0	0.085447	0.952953	0.46903	0.207604	0.108043
BnCKX2-1	0.0389293	0	0.0345901	0.0578543	0.0146757	0	0.017651	0.0512685	0	0	0	0	2.12851	0.396811	1.02852	2.10777	1.81898	0.794886	0.987283	2.53006	1.17938	0.521472	0.169794	0.458649	0.930251	0.697574	0.294763	0.866186	0.0185678	0.0172191	0.0661568	0
BnCKX2-2	0	0.258067	0	0	0	0.0626967	0.0941761	0.0449637	0	0	0	0	0.697743	1.65514	0.647711	1.02581	2.20085	2.51088	1.37673	1.00704	0.0478451	1.73792	0.22152	0.148629	0.500121	1.28744	0.148261	0.0978835	0.15257	0.324192	0.538415	0.202286
BnCKX2-3	1.76107	2.51494	2.21303	1.62198	1.48709	4.28139	3.38103	1.82794	0.0961421	0.0457423	0.0721935	0.181677	0.999739	0.424224	1.04378	0.653749	1.27297	1.02511	1.09539	0.636899	0.207099	0.062906	0.0897142	0.0625973	0.0473295	0	0	0.0316263	0	0	0.0300665	0.0541176
BnCKX3-1	13.8962	22.137	11.1671	12.8716	15.4948	12.3831	14.0048	16.1139	0.908333	1.27587	0.658483	0.897168	8.74263	5.35123	4.83916	9.14745	9.22797	7.76533	5.81344	8.88501	0.520981	0.939139	0.454032	1.19454	0.794747	0.790158	0.224804	0.559616	0	0.239876	0.232647	0.254231
BnCKX3-2	0.219661	0.114947	0.172928	0.139213	0.122038	0.167936	0.129322	0.222495	0.973822	1.11419	1.50917	1.2035	0.278111	0.480939	0.212515	0	0.155237	0.144743	0.318187	0.156352	0.513616	0.173623	0.274835	0.0897235	0.211343	0.204599	0.247015	0.13526	0.0721126	0.0656789	0.0942887	0.163938
BnCKX3-3	0.177746	0.0800717	0.0712276	0.0719747	0.0828933	0.0785907	0.0663562	0.158816	0.528198	0.776608	0.70623	0.431454	0.138979	0.0899153	0.114677	0.0965133	0.0542109	0.181021	0.0707769	0.335188	0.207828	0.199385	0.033967	0.0643391	0.180854	0.115806	0.141291	0.0692655	0.0347731	0.0975133	0.184387	0.13595
BnCKX3-4	17.6807	9.89952	16.6871	14.3203	18.1009	11.429	17.9102	18.2243	0.596919	0.235914	0.713612	1.03795	3.29221	1.05853	0.789194	3.40061	3.31574	2.66969	1.80339	3.71209	0.771487	0.292006	0.741147	0.57595	1.12579	0.388708	0.475173	0.303888	0	0.146489	0.140757	0.150161
BnCKX4-1	0.0362698	0.0449158	0	0	0	0.0668257	0.0970299	0.061473	0	0	0	0	0.035534	0	0	0	0	0.0349914	0	0.0313563	0.0458038	0	0	0.0242361	0.0531227	0	0	0	0	0	0	0
BnCKX4-2	1.37004	2.30987	1.10338	1.55415	1.36012	1.57718	2.51341	1.56674	0	0.0297877	0	0.0257828	0	0	0.0832135	0	0	0	0	0.0312625	0.155416	0	0	0.0241609	0.0474033	0	0.0673534	0.0358669	0	0	0	0.0261139
BnCKX5-1	14.571	12.4099	13.5439	13.3811	16.2041	13.6366	14.5759	13.7298	24.8074	27.2278	29.5859	24.4562	32.9432	21.4377	20.2539	30.3418	37.5858	29.2018	26.8378	31.3469	51.8436	21.7628	28.6276	28.7763	46.4592	25.1574	42.0099	20.1746	1.1485	1.73223	2.94365	1.80201
BnCKX5-2	9.75332	9.57317	8.75893	10.6367	11.488	11.1903	10.7153	12.2354	30.489	22.8003	24.5955	18.9821	26.7882	21.8741	18.3426	34.3021	30.7663	23.6155	29.3694	34.5625	24.3255	12.5596	13.7209	20.8883	19.7467	14.7277	19.7699	16.0369	2.21364	2.98944	5.82039	2.76387
BnCKX6-1	0.803919	1.27237	0.787851	0.856812	0.888354	1.42303	0.689079	0.774701	10.3663	8.7894	9.51725	6.70488	0.099278	0.0553743	0.132137	0	0.0838894	0.133924	0.170951	0.0286936	9.35584	10.3834	3.92175	9.21148	9.47038	9.11776	5.9071	9.68927	6.07172	8.34264	10.8893	9.10158
BnCKX6-2	0.169903	0.192846	0.298799	0.42679	0.207177	0.433737	0.516181	0.331297	5.4466	5.0123	6.36559	4.49278	0.0851946	0.0267347	0.0938813	0.274017	0.0440551	0.0571641	0.0874874	0.0244275	3.7961	3.34873	3.14534	5.24405	2.5381	2.79551	4.48075	5.29614	7.33705	9.84083	11.7964	10.1149
BnCKX7-1	6.84291	7.27368	8.97756	7.18637	6.7441	7.90348	10.1782	8.52229	26.6288	28.5374	44.2847	38.4417	0.966102	1.5586	1.53912	0.721063	1.23272	1.18642	1.40257	0.844511	15.8256	16.4129	37.9721	22.6006	23.7153	11.5213	22.5368	11.8659	20.5485	30.7183	33.4296	26.4888
BnCKX7-2	11.2517	12.5896	10.8474	10.3201	11.9255	10.0597	13.8736	11.0119	8.03498	5.46886	13.9108	12.4104	0.133098	0.216583	0.225904	0.0968538	0.187523	0.244485	0.136194	0.143902	5.2227	5.20846	9.97788	7.97556	6.96438	6.59099	8.81926	7.31168	3.16764	4.39325	3.73416	4.1605
BnCKX7-3	6.9539	6.40801	5.99748	6.77958	6.71554	5.90569	6.63594	6.29447	6.77395	6.00406	6.85931	8.33582	6.67209	4.85519	4.53253	7.0578	6.42644	6.13197	5.81754	7.36218	12.251	9.46795	11.1131	12.5696	10.5042	11.4823	10.9804	13.4988	6.85836	5.29528	6.87623	7.1015
BnCKX7-4	12.185	13.6179	11.7374	10.3887	13.3285	11.5602	15.1833	14.4547	5.46968	5.48095	8.21221	5.86224	0.113737	0.125596	0.0799627	0.220616	0.102999	0.318606	0.271596	0.265184	10.0671	8.41878	7.92052	11.3302	11.8317	9.81407	9.57059	7.97238	2.66913	3.74164	3.38712	2.88497

## Sheet: YN
	BM1	BM2	BM3	BM4	BP1	BP2	BP3	BP4	Le1	Le2	Le3	Le4	SM1	SM2	SM3	SM4	SP1	SP2	SP3	SP4	SPM1	SPM2	SPM3	SPM4	SPP1	SPP2	SPP3	SPP4	St1	St2
BnCKX1-1	0	0.138154	0	0	0	0	0.093741	0	0	0	0.0357877	0.0335861	0	0	0	0.0857548	0	0	0	0.0737908	0	0.0369197	0	0.0380501	0	0.0380003	0	0	0	0
BnCKX1-2	0.0731423	0.0482185	0.122797	0.189135	0.0797543	0.135436	0.0640741	0.0793899	0.167599	0.267862	0.24469	0.267672	0	0	0	0.0418217	0.0253305	0	0	0.0729268	0.371866	0.807953	0.147198	0.30112	0.644014	0.303901	0.335899	0.045515	0.0471634	0
BnCKX1-3	0.110637	0.0408959	0.0310489	0.0429096	0.0622452	0.0665035	0.090055	0.0323681	0.198841	0	0.13533	0.259661	0	0	0	0	0	0	0	0.0315612	0.123625	0.232009	0.161878	0.0675149	0.125222	0.162108	0.330303	0.30318	0.080576	0
BnCKX1-4	0.0468808	0.0465087	0.0417644	0.137301	0.0252649	0.0812044	0.0928524	0.0361756	0.0841294	0	0	0	0	0.043468	0.0227281	0.0807007	0	0.0365824	0.0407672	0.0352732	0	0.0418935	0	0	0	0	0	0	0.0914879	0
BnCKX1-5	0.0718154	0.0887513	0.0334396	0.136472	0.122733	0.0415428	0.0590187	0.149049	0.110176	0.0410821	0.038784	0.111571	0	0	0.0810967	0	0	0.0347142	0	0.071942	0	0	0	0.0343464	0.0290149	0	0	0.0835369	0.292451	0.515492
BnCKX1-6	0.142622	0.182645	0.233129	0.265647	0.255403	0.202343	0.160337	0.256785	0.224241	0.304541	0.184861	0	0.0393306	0.042747	0.0224192	0	0.0509357	0	0.0400578	0.109454	0	0	0	0.108379	0.0702739	0.0727278	0	0.0494099	0.134111	0.214628
BnCKX2-1	0.0171802	0.0272536	0.0245417	0.0826363	0.0523999	0	0.109835	0	0.0358275	0	0.0203077	0	0.954727	1.36271	1.00245	1.47301	0.841873	1.61079	1.33271	1.34417	0.202886	0.297756	0.19039	0.330847	0.168148	0.150164	0.376535	0.13091	0	0
BnCKX2-2	0	0	0.117541	0.15137	0	0.0730879	0.0646492	0	0	0	0	0	0.974432	0.97539	2.24762	0.557403	1.06074	1.7214	1.21481	0.816258	0.0417358	0.502581	1.20095	0.1233	0.102326	0.121485	0.303477	0	0.142559	0.290022
BnCKX2-3	1.77923	1.28853	1.4077	1.85945	0.790874	1.68221	1.37226	1.55793	0.0650129	0.0507486	0	0	0.779785	0.79959	1.39938	2.09077	1.80555	2.50281	1.58248	3.9228	0	0	0.356555	0	0	0.0372642	0	0.0518719	0	0
BnCKX3-1	32.4536	23.6199	24.089	36.7027	29.8472	23.9523	26.1907	39.0671	1.01132	0.935552	0.454889	1.28925	5.46791	3.93334	6.18461	9.14588	7.70905	8.21687	6.87822	10.5948	0.595747	0.980041	2.16034	0.432885	0.555849	0.588023	1.4561	1.07532	0.339004	0.165881
BnCKX3-2	0.0579831	0.294968	0.118563	0.0990337	0.0488394	0.205186	0.0328104	0.160409	0.814736	0.616764	0.386135	0.443957	0.0660661	0.0922863	0.16846	0.139617	0.307831	0.0785541	0.205777	0.0383085	0.335453	0.374128	0.301923	0.198747	0.387147	0.315698	0.38224	0.259318	0.0960926	0.0473713
BnCKX3-3	0.0288514	0.0488597	0.187414	0.104408	0.0309582	0.0799938	0.0745941	0.0785304	0.440245	0.770752	0.453248	0.0446743	0.172757	0.0390921	0.22524	0.0880539	0.0920001	0.119114	0.28369	0	0.0935096	0.0842673	0.254032	0.12007	0.128227	0.275507	0.049692	0.153722	0.13907	0.0953966
BnCKX3-4	7.34841	12.3406	10.4158	10.0621	6.20432	7.13689	8.47463	3.06177	0.300479	0.480517	0.399818	0.156103	1.8821	1.17562	2.30515	2.30457	2.23558	2.02875	1.91743	1.80258	0.116067	0.237659	0.892791	0.292592	0.0899265	0.256077	0.18051	0.22772	0.128397	0.0878731
BnCKX4-1	0.0623691	0	0.292008	0.0456461	0.0773841	0	0.106709	0	0	0	0	0	0	0	0.0401706	0	0.0308405	0	0	0	0.0568919	0.115083	0	0	0.0553422	0	0	0	0	0.0446243
BnCKX4-2	1.62179	1.84523	1.56959	1.94345	1.22574	1.26959	0.835533	1.4048	0	0.0504715	0	0	0	0	0	0.0874449	0.0309953	0	0	0	0	0	0.0436712	0	0.0344836	0.0375406	0	0.0433589	0	0
BnCKX5-1	15.1372	15.909	14.258	17.047	13.9746	15.6587	13.9265	14.9098	13.569	11.7729	10.1405	6.26549	42.8657	33.5641	36.9123	31.3127	38.6398	38.92	46.0313	32.1434	19.3694	33.2047	36.8531	18.198	23.2531	25.9132	39.0128	40.8672	6.20474	0.838198
BnCKX5-2	9.25625	9.04066	9.03011	11.4103	9.94094	9.60623	8.44995	9.84616	10.7859	14.6235	10.7584	5.36144	32.1755	29.1184	30.428	24.9048	32.2113	32.847	34.4797	30.1749	12.8117	15.3363	21.5406	10.3231	11.3802	12.0715	21.3259	27.1557	4.82178	1.10311
BnCKX6-1	0.816442	0.450421	0.654577	0.442872	0.659199	1.13336	0.601628	0.695839	6.5777	5.50651	6.65562	5.79999	0.0839527	0	0.168924	0	0.0292176	0.0732107	0.961722	0.252719	6.30279	6.80002	6.05546	6.1146	7.7865	7.15569	6.975	15.8884	4.15141	1.42889
BnCKX6-2	0.343822	0.46945	0.36943	0.395967	0.214988	0.754946	0.535129	0.223546	4.54884	3.45461	4.61664	3.41018	0.105598	0.0372236	0.0532829	0.0388886	0.0753981	0.0944809	0.264443	0.254682	2.29527	3.16417	2.72265	3.81679	2.2101	3.42127	3.86106	8.40481	3.10618	3.79888
BnCKX7-1	4.23236	4.58095	5.01434	5.94121	5.66139	4.64727	4.41804	3.00929	31.8967	27.7577	28.5565	19.8331	0.865791	2.52636	1.24134	1.58227	1.11768	0.479871	1.26327	0.894141	9.93125	7.95286	6.28648	7.68636	7.00503	8.20556	7.71156	11.6593	12.1567	7.76027
BnCKX7-2	9.68225	7.7711	8.31488	7.30771	8.00381	7.9587	8.33849	7.11238	10.1116	6.14392	8.97973	6.92642	0.0684531	0.326332	0.256345	0.191066	0.469785	0.0972101	0.645658	0.227169	3.46863	4.58082	3.55628	5.66346	4.04373	5.16599	3.60069	5.67575	3.44469	2.23668
BnCKX7-3	5.66942	6.10357	7.07836	5.2188	6.08645	6.34727	7.20797	6.55583	7.3128	10.4302	6.6801	8.17613	5.04235	4.81831	5.01656	6.63265	5.98817	6.85287	6.40188	8.13972	8.11152	8.56177	7.95662	10.9382	8.27071	8.11054	8.87864	9.95116	7.30816	6.5025
BnCKX7-4	9.51901	8.00329	9.13199	8.97556	8.32315	8.99411	9.38689	7.44155	4.37861	1.84456	3.78369	2.37582	0.0518967	0.132867	0.207019	0.0830097	0.234289	0.113229	1.40793	0.415777	8.04273	8.14689	8.83088	7.42202	9.12162	6.74763	8.01971	9.88431	1.94699	1.66164

## Sheet: CQ DEGs
ID	sample1	sample2	value1	value2	significant		ID	sample1	sample2	value1	value2	significant
BnCKX1-1	SPP2	SPP1	0	0	no		BnCKX1-1	SPP4	SPP3	0.0302598	0	no
BnCKX1-2	SPP2	SPP1	0.165186	0.610131	no		BnCKX1-2	SPP4	SPP3	0.166858	0.227784	no
BnCKX1-3	SPP2	SPP1	0.0268621	0.159532	no		BnCKX1-3	SPP4	SPP3	0	0.101575	no
BnCKX1-4	SPP2	SPP1	0	0	no		BnCKX1-4	SPP4	SPP3	0	0	no
BnCKX1-5	SPP2	SPP1	0.0330245	0	no		BnCKX1-5	SPP4	SPP3	0	0.0835605	no
BnCKX1-6	SPP2	SPP1	0.0301327	0	no		BnCKX1-6	SPP4	SPP3	0.085447	0	no
BnCKX2-1	SPP2	SPP1	0.697574	0.930251	no		BnCKX2-1	SPP4	SPP3	0.866186	0.294763	no
BnCKX2-2	SPP2	SPP1	1.28744	0.500121	no		BnCKX2-2	SPP4	SPP3	0.0978835	0.148261	no
BnCKX2-3	SPP2	SPP1	0	0.0473295	no		BnCKX2-3	SPP4	SPP3	0.0316263	0	no
BnCKX3-1	SPP2	SPP1	0.790158	0.794747	no		BnCKX3-1	SPP4	SPP3	0.559616	0.224804	no
BnCKX3-2	SPP2	SPP1	0.204599	0.211343	no		BnCKX3-2	SPP4	SPP3	0.13526	0.247015	no
BnCKX3-3	SPP2	SPP1	0.115806	0.180854	no		BnCKX3-3	SPP4	SPP3	0.0692655	0.141291	no
BnCKX3-4	SPP2	SPP1	0.388708	1.12579	no		BnCKX3-4	SPP4	SPP3	0.303888	0.475173	no
BnCKX4-1	SPP2	SPP1	0	0.0531227	no		BnCKX4-1	SPP4	SPP3	0	0	no
BnCKX4-2	SPP2	SPP1	0	0.0474033	no		BnCKX4-2	SPP4	SPP3	0.0358669	0.0673534	no
BnCKX5-1	SPP2	SPP1	25.1574	46.4592	yes		BnCKX5-1	SPP4	SPP3	20.1746	42.0099	yes
BnCKX5-2	SPP2	SPP1	14.7277	19.7467	no		BnCKX5-2	SPP4	SPP3	16.0369	19.7699	no
BnCKX6-1	SPP2	SPP1	9.11776	9.47038	no		BnCKX6-1	SPP4	SPP3	9.68927	5.9071	no
BnCKX6-2	SPP2	SPP1	2.79551	2.5381	no		BnCKX6-2	SPP4	SPP3	5.29614	4.48075	no
BnCKX7-1	SPP2	SPP1	11.5213	23.7153	yes		BnCKX7-1	SPP4	SPP3	11.8659	22.5368	yes
BnCKX7-2	SPP2	SPP1	6.59099	6.96438	no		BnCKX7-2	SPP4	SPP3	7.31168	8.81926	no
BnCKX7-3	SPP2	SPP1	11.4823	10.5042	no		BnCKX7-3	SPP4	SPP3	13.4988	10.9804	no
BnCKX7-4	SPP2	SPP1	9.81407	11.8317	no		BnCKX7-4	SPP4	SPP3	7.97238	9.57059	no
BnCKX1-1	BP2	BP1	0.0567912	0.0233181	no		BnCKX1-1	BP4	BP3	0	0	no
BnCKX1-2	BP2	BP1	0.127722	0.253161	no		BnCKX1-2	BP4	BP3	0.0257815	0.0263019	no
BnCKX1-3	BP2	BP1	0.0317297	0.0604479	no		BnCKX1-3	BP4	BP3	0.022679	0.0963967	no
BnCKX1-4	BP2	BP1	0.110919	0	no		BnCKX1-4	BP4	BP3	0.0256915	0.0273904	no
BnCKX1-5	BP2	BP1	0.0545231	0.0902073	no		BnCKX1-5	BP4	BP3	0.0505911	0.0257987	no
BnCKX1-6	BP2	BP1	0.0988909	0.113709	no		BnCKX1-6	BP4	BP3	0.30711	0.212938	no
BnCKX2-1	BP2	BP1	0	0.0146757	no		BnCKX2-1	BP4	BP3	0.0512685	0.017651	no
BnCKX2-2	BP2	BP1	0.0626967	0	no		BnCKX2-2	BP4	BP3	0.0449637	0.0941761	no
BnCKX2-3	BP2	BP1	4.28139	1.48709	yes		BnCKX2-3	BP4	BP3	1.82794	3.38103	no
BnCKX3-1	BP2	BP1	12.3831	15.4948	no		BnCKX3-1	BP4	BP3	16.1139	14.0048	no
BnCKX3-2	BP2	BP1	0.167936	0.122038	no		BnCKX3-2	BP4	BP3	0.222495	0.129322	no
BnCKX3-3	BP2	BP1	0.0785907	0.0828933	no		BnCKX3-3	BP4	BP3	0.158816	0.0663562	no
BnCKX3-4	BP2	BP1	11.429	18.1009	yes		BnCKX3-4	BP4	BP3	18.2243	17.9102	no
BnCKX4-1	BP2	BP1	0.0668257	0	no		BnCKX4-1	BP4	BP3	0.061473	0.0970299	no
BnCKX4-2	BP2	BP1	1.57718	1.36012	no		BnCKX4-2	BP4	BP3	1.56674	2.51341	no
BnCKX5-1	BP2	BP1	13.6366	16.2041	no		BnCKX5-1	BP4	BP3	13.7298	14.5759	no
BnCKX5-2	BP2	BP1	11.1903	11.488	no		BnCKX5-2	BP4	BP3	12.2354	10.7153	no
BnCKX6-1	BP2	BP1	1.42303	0.888354	no		BnCKX6-1	BP4	BP3	0.774701	0.689079	no
BnCKX6-2	BP2	BP1	0.433737	0.207177	no		BnCKX6-2	BP4	BP3	0.331297	0.516181	no
BnCKX7-1	BP2	BP1	7.90348	6.7441	no		BnCKX7-1	BP4	BP3	8.52229	10.1782	no
BnCKX7-2	BP2	BP1	10.0597	11.9255	no		BnCKX7-2	BP4	BP3	11.0119	13.8736	no
BnCKX7-3	BP2	BP1	5.90569	6.71554	no		BnCKX7-3	BP4	BP3	6.29447	6.63594	no
BnCKX7-4	BP2	BP1	11.5602	13.3285	no		BnCKX7-4	BP4	BP3	14.4547	15.1833	no
BnCKX1-1	SP2	SP1	0	0	no		BnCKX1-1	Le4	Le3	0.0447021	0.0907058	no
BnCKX1-2	SP2	SP1	0	0	no		BnCKX1-2	Le4	Le3	0.446542	0.427778	no
BnCKX1-3	SP2	SP1	0	0	no		BnCKX1-3	Le4	Le3	0.175523	0.291418	no
BnCKX1-4	SP2	SP1	0	0	no		BnCKX1-4	Le4	Le3	0.0656649	0.342787	no
BnCKX1-5	SP2	SP1	0	0.112234	no		BnCKX1-5	Le4	Le3	0.149832	0.162854	no
BnCKX1-6	SP2	SP1	0	0	no		BnCKX1-6	Le4	Le3	0.282661	0.724136	no
BnCKX2-1	SP2	SP1	0.794886	1.81898	no		BnCKX2-1	Le4	Le3	0	0	no
BnCKX2-2	SP2	SP1	2.51088	2.20085	no		BnCKX2-2	Le4	Le3	0	0	no
BnCKX2-3	SP2	SP1	1.02511	1.27297	no		BnCKX2-3	Le4	Le3	0.181677	0.0721935	no
BnCKX3-1	SP2	SP1	7.76533	9.22797	no		BnCKX3-1	Le4	Le3	0.897168	0.658483	no
BnCKX3-2	SP2	SP1	0.144743	0.155237	no		BnCKX3-2	Le4	Le3	1.2035	1.50917	no
BnCKX3-3	SP2	SP1	0.181021	0.0542109	no		BnCKX3-3	Le4	Le3	0.431454	0.70623	no
BnCKX3-4	SP2	SP1	2.66969	3.31574	no		BnCKX3-4	Le4	Le3	1.03795	0.713612	no
BnCKX4-1	SP2	SP1	0.0349914	0	no		BnCKX4-1	Le4	Le3	0	0	no
BnCKX4-2	SP2	SP1	0	0	no		BnCKX4-2	Le4	Le3	0.0257828	0	no
BnCKX5-1	SP2	SP1	29.2018	37.5858	no		BnCKX5-1	Le4	Le3	24.4562	29.5859	no
BnCKX5-2	SP2	SP1	23.6155	30.7663	no		BnCKX5-2	Le4	Le3	18.9821	24.5955	no
BnCKX6-1	SP2	SP1	0.133924	0.0838894	no		BnCKX6-1	Le4	Le3	6.70488	9.51725	no
BnCKX6-2	SP2	SP1	0.0571641	0.0440551	no		BnCKX6-2	Le4	Le3	4.49278	6.36559	no
BnCKX7-1	SP2	SP1	1.18642	1.23272	no		BnCKX7-1	Le4	Le3	38.4417	44.2847	no
BnCKX7-2	SP2	SP1	0.244485	0.187523	no		BnCKX7-2	Le4	Le3	12.4104	13.9108	no
BnCKX7-3	SP2	SP1	6.13197	6.42644	no		BnCKX7-3	Le4	Le3	8.33582	6.85931	no
BnCKX7-4	SP2	SP1	0.318606	0.102999	no		BnCKX7-4	Le4	Le3	5.86224	8.21221	no
BnCKX1-1	Le2	Le1	0.0448733	0.0280121	no		BnCKX1-1	St4	St3	0.300247	0.345426	no
BnCKX1-2	Le2	Le1	0.639254	0.685476	no		BnCKX1-2	St4	St3	0	0	no
BnCKX1-3	Le2	Le1	0.0664246	0.38095	no		BnCKX1-3	St4	St3	0	0	no
BnCKX1-4	Le2	Le1	0	0.0812852	no		BnCKX1-4	St4	St3	0.0909977	0.207889	no
BnCKX1-5	Le2	Le1	0.0246832	0.162499	no		BnCKX1-5	St4	St3	0.596053	0.970287	no
BnCKX1-6	Le2	Le1	0.27484	0.911534	no		BnCKX1-6	St4	St3	0.108043	0.207604	no
BnCKX2-1	Le2	Le1	0	0	no		BnCKX2-1	St4	St3	0	0.0661568	no
BnCKX2-2	Le2	Le1	0	0	no		BnCKX2-2	St4	St3	0.202286	0.538415	no
BnCKX2-3	Le2	Le1	0.0457423	0.0961421	no		BnCKX2-3	St4	St3	0.0541176	0.0300665	no
BnCKX3-1	Le2	Le1	1.27587	0.908333	no		BnCKX3-1	St4	St3	0.254231	0.232647	no
BnCKX3-2	Le2	Le1	1.11419	0.973822	no		BnCKX3-2	St4	St3	0.163938	0.0942887	no
BnCKX3-3	Le2	Le1	0.776608	0.528198	no		BnCKX3-3	St4	St3	0.13595	0.184387	no
BnCKX3-4	Le2	Le1	0.235914	0.596919	no		BnCKX3-4	St4	St3	0.150161	0.140757	no
BnCKX4-1	Le2	Le1	0	0	no		BnCKX4-1	St4	St3	0	0	no
BnCKX4-2	Le2	Le1	0.0297877	0	no		BnCKX4-2	St4	St3	0.0261139	0	no
BnCKX5-1	Le2	Le1	27.2278	24.8074	no		BnCKX5-1	St4	St3	1.80201	2.94365	no
BnCKX5-2	Le2	Le1	22.8003	30.489	no		BnCKX5-2	St4	St3	2.76387	5.82039	yes
BnCKX6-1	Le2	Le1	8.7894	10.3663	no		BnCKX6-1	St4	St3	9.10158	10.8893	no
BnCKX6-2	Le2	Le1	5.0123	5.4466	no		BnCKX6-2	St4	St3	10.1149	11.7964	no
BnCKX7-1	Le2	Le1	28.5374	26.6288	no		BnCKX7-1	St4	St3	26.4888	33.4296	no
BnCKX7-2	Le2	Le1	5.46886	8.03498	no		BnCKX7-2	St4	St3	4.1605	3.73416	no
BnCKX7-3	Le2	Le1	6.00406	6.77395	no		BnCKX7-3	St4	St3	7.1015	6.87623	no
BnCKX7-4	Le2	Le1	5.48095	5.46968	no		BnCKX7-4	St4	St3	2.88497	3.38712	no
BnCKX1-1	St2	St1	0.406537	0.154116	no		BnCKX1-1	SPM4	SPM3	0	0	no
BnCKX1-2	St2	St1	0	0.0306802	no		BnCKX1-2	SPM4	SPM3	0.12756	0.184243	no
BnCKX1-3	St2	St1	0	0	no		BnCKX1-3	SPM4	SPM3	0.101896	0.112147	no
BnCKX1-4	St2	St1	0.0528883	0.181466	no		BnCKX1-4	SPM4	SPM3	0	0	no
BnCKX1-5	St2	St1	1.16463	0.836449	no		BnCKX1-5	SPM4	SPM3	0.0203539	0	no
BnCKX1-6	St2	St1	0.46903	0.952953	no		BnCKX1-6	SPM4	SPM3	0	0	no
BnCKX2-1	St2	St1	0.0172191	0.0185678	no		BnCKX2-1	SPM4	SPM3	0.458649	0.169794	no
BnCKX2-2	St2	St1	0.324192	0.15257	no		BnCKX2-2	SPM4	SPM3	0.148629	0.22152	no
BnCKX2-3	St2	St1	0	0	no		BnCKX2-3	SPM4	SPM3	0.0625973	0.0897142	no
BnCKX3-1	St2	St1	0.239876	0	no		BnCKX3-1	SPM4	SPM3	1.19454	0.454032	no
BnCKX3-2	St2	St1	0.0656789	0.0721126	no		BnCKX3-2	SPM4	SPM3	0.0897235	0.274835	no
BnCKX3-3	St2	St1	0.0975133	0.0347731	no		BnCKX3-3	SPM4	SPM3	0.0643391	0.033967	no
BnCKX3-4	St2	St1	0.146489	0	no		BnCKX3-4	SPM4	SPM3	0.57595	0.741147	no
BnCKX4-1	St2	St1	0	0	no		BnCKX4-1	SPM4	SPM3	0.0242361	0	no
BnCKX4-2	St2	St1	0	0	no		BnCKX4-2	SPM4	SPM3	0.0241609	0	no
BnCKX5-1	St2	St1	1.73223	1.1485	no		BnCKX5-1	SPM4	SPM3	28.7763	28.6276	no
BnCKX5-2	St2	St1	2.98944	2.21364	no		BnCKX5-2	SPM4	SPM3	20.8883	13.7209	no
BnCKX6-1	St2	St1	8.34264	6.07172	no		BnCKX6-1	SPM4	SPM3	9.21148	3.92175	yes
BnCKX6-2	St2	St1	9.84083	7.33705	no		BnCKX6-2	SPM4	SPM3	5.24405	3.14534	no
BnCKX7-1	St2	St1	30.7183	20.5485	no		BnCKX7-1	SPM4	SPM3	22.6006	37.9721	yes
BnCKX7-2	St2	St1	4.39325	3.16764	no		BnCKX7-2	SPM4	SPM3	7.97556	9.97788	no
BnCKX7-3	St2	St1	5.29528	6.85836	no		BnCKX7-3	SPM4	SPM3	12.5696	11.1131	no
BnCKX7-4	St2	St1	3.74164	2.66913	no		BnCKX7-4	SPM4	SPM3	11.3302	7.92052	no
BnCKX1-1	SPM2	SPM1	0	0	no		BnCKX1-1	BM4	BM3	0	0.0549773	no
BnCKX1-2	SPM2	SPM1	0.176816	0.474232	no		BnCKX1-2	BM4	BM3	0.0787125	0	no
BnCKX1-3	SPM2	SPM1	0.0661879	0.210749	no		BnCKX1-3	BM4	BM3	0.02179	0.0733877	no
BnCKX1-4	SPM2	SPM1	0	0	no		BnCKX1-4	BM4	BM3	0.058167	0	no
BnCKX1-5	SPM2	SPM1	0.0433106	0	no		BnCKX1-5	BM4	BM3	0.0728651	0.0581304	no
BnCKX1-6	SPM2	SPM1	0	0	no		BnCKX1-6	BM4	BM3	0.0534044	0.143993	no
BnCKX2-1	SPM2	SPM1	0.521472	1.17938	no		BnCKX2-1	BM4	BM3	0.0578543	0.0345901	no
BnCKX2-2	SPM2	SPM1	1.73792	0.0478451	no		BnCKX2-2	BM4	BM3	0	0	no
BnCKX2-3	SPM2	SPM1	0.062906	0.207099	no		BnCKX2-3	BM4	BM3	1.62198	2.21303	no
BnCKX3-1	SPM2	SPM1	0.939139	0.520981	no		BnCKX3-1	BM4	BM3	12.8716	11.1671	no
BnCKX3-2	SPM2	SPM1	0.173623	0.513616	no		BnCKX3-2	BM4	BM3	0.139213	0.172928	no
BnCKX3-3	SPM2	SPM1	0.199385	0.207828	no		BnCKX3-3	BM4	BM3	0.0719747	0.0712276	no
BnCKX3-4	SPM2	SPM1	0.292006	0.771487	no		BnCKX3-4	BM4	BM3	14.3203	16.6871	no
BnCKX4-1	SPM2	SPM1	0	0.0458038	no		BnCKX4-1	BM4	BM3	0	0	no
BnCKX4-2	SPM2	SPM1	0	0.155416	no		BnCKX4-2	BM4	BM3	1.55415	1.10338	no
BnCKX5-1	SPM2	SPM1	21.7628	51.8436	yes		BnCKX5-1	BM4	BM3	13.3811	13.5439	no
BnCKX5-2	SPM2	SPM1	12.5596	24.3255	no		BnCKX5-2	BM4	BM3	10.6367	8.75893	no
BnCKX6-1	SPM2	SPM1	10.3834	9.35584	no		BnCKX6-1	BM4	BM3	0.856812	0.787851	no
BnCKX6-2	SPM2	SPM1	3.34873	3.7961	no		BnCKX6-2	BM4	BM3	0.42679	0.298799	no
BnCKX7-1	SPM2	SPM1	16.4129	15.8256	no		BnCKX7-1	BM4	BM3	7.18637	8.97756	no
BnCKX7-2	SPM2	SPM1	5.20846	5.2227	no		BnCKX7-2	BM4	BM3	10.3201	10.8474	no
BnCKX7-3	SPM2	SPM1	9.46795	12.251	no		BnCKX7-3	BM4	BM3	6.77958	5.99748	no
BnCKX7-4	SPM2	SPM1	8.41878	10.0671	no		BnCKX7-4	BM4	BM3	10.3887	11.7374	no
BnCKX1-1	BM2	BM1	0	0	no		BnCKX1-1	SM4	SM3	0	0	no
BnCKX1-2	BM2	BM1	0.0369017	0.238043	no		BnCKX1-2	SM4	SM3	0	0	no
BnCKX1-3	BM2	BM1	0.113883	0.103189	no		BnCKX1-3	SM4	SM3	0	0	no
BnCKX1-4	BM2	BM1	0.0369161	0.0281794	no		BnCKX1-4	SM4	SM3	0.0253998	0	no
BnCKX1-5	BM2	BM1	0.0272755	0.0555934	no		BnCKX1-5	SM4	SM3	0.0251034	0.0540794	no
BnCKX1-6	BM2	BM1	0.0825573	0.200571	no		BnCKX1-6	SM4	SM3	0	0	no
BnCKX2-1	BM2	BM1	0	0.0389293	no		BnCKX2-1	SM4	SM3	2.10777	1.02852	yes
BnCKX2-2	BM2	BM1	0.258067	0	no		BnCKX2-2	SM4	SM3	1.02581	0.647711	no
BnCKX2-3	BM2	BM1	2.51494	1.76107	no		BnCKX2-3	SM4	SM3	0.653749	1.04378	no
BnCKX3-1	BM2	BM1	22.137	13.8962	yes		BnCKX3-1	SM4	SM3	9.14745	4.83916	yes
BnCKX3-2	BM2	BM1	0.114947	0.219661	no		BnCKX3-2	SM4	SM3	0	0.212515	no
BnCKX3-3	BM2	BM1	0.0800717	0.177746	no		BnCKX3-3	SM4	SM3	0.0965133	0.114677	no
BnCKX3-4	BM2	BM1	9.89952	17.6807	yes		BnCKX3-4	SM4	SM3	3.40061	0.789194	yes
BnCKX4-1	BM2	BM1	0.0449158	0.0362698	no		BnCKX4-1	SM4	SM3	0	0	no
BnCKX4-2	BM2	BM1	2.30987	1.37004	no		BnCKX4-2	SM4	SM3	0	0.0832135	no
BnCKX5-1	BM2	BM1	12.4099	14.571	no		BnCKX5-1	SM4	SM3	30.3418	20.2539	yes
BnCKX5-2	BM2	BM1	9.57317	9.75332	no		BnCKX5-2	SM4	SM3	34.3021	18.3426	yes
BnCKX6-1	BM2	BM1	1.27237	0.803919	no		BnCKX6-1	SM4	SM3	0	0.132137	no
BnCKX6-2	BM2	BM1	0.192846	0.169903	no		BnCKX6-2	SM4	SM3	0.274017	0.0938813	no
BnCKX7-1	BM2	BM1	7.27368	6.84291	no		BnCKX7-1	SM4	SM3	0.721063	1.53912	no
BnCKX7-2	BM2	BM1	12.5896	11.2517	no		BnCKX7-2	SM4	SM3	0.0968538	0.225904	no
BnCKX7-3	BM2	BM1	6.40801	6.9539	no		BnCKX7-3	SM4	SM3	7.0578	4.53253	no
BnCKX7-4	BM2	BM1	13.6179	12.185	no		BnCKX7-4	SM4	SM3	0.220616	0.0799627	no
BnCKX1-1	SM2	SM1	0	0	no
BnCKX1-2	SM2	SM1	0	0	no
BnCKX1-3	SM2	SM1	0	0	no
BnCKX1-4	SM2	SM1	0	0.0290995	no
BnCKX1-5	SM2	SM1	0	0	no
BnCKX1-6	SM2	SM1	0	0.0291947	no
BnCKX2-1	SM2	SM1	0.396811	2.12851	yes
BnCKX2-2	SM2	SM1	1.65514	0.697743	no
BnCKX2-3	SM2	SM1	0.424224	0.999739	no
BnCKX3-1	SM2	SM1	5.35123	8.74263	no
BnCKX3-2	SM2	SM1	0.480939	0.278111	no
BnCKX3-3	SM2	SM1	0.0899153	0.138979	no
BnCKX3-4	SM2	SM1	1.05853	3.29221	yes
BnCKX4-1	SM2	SM1	0	0.035534	no
BnCKX4-2	SM2	SM1	0	0	no
BnCKX5-1	SM2	SM1	21.4377	32.9432	no
BnCKX5-2	SM2	SM1	21.8741	26.7882	no
BnCKX6-1	SM2	SM1	0.0553743	0.099278	no
BnCKX6-2	SM2	SM1	0.0267347	0.0851946	no
BnCKX7-1	SM2	SM1	1.5586	0.966102	no
BnCKX7-2	SM2	SM1	0.216583	0.133098	no
BnCKX7-3	SM2	SM1	4.85519	6.67209	no
BnCKX7-4	SM2	SM1	0.125596	0.113737	no

## Sheet: YN DEGs
ID	sample1	sample2	value1	value2	significant		ID	sample1	sample2	value1	value2	significant
BnCKX1-1	SPP2	SPP1	0.0380003	0	no		BnCKX1-1	SPP4	SPP3	0	0	no
BnCKX1-2	SPP2	SPP1	0.303901	0.644014	no		BnCKX1-2	SPP4	SPP3	0.045515	0.335899	no
BnCKX1-3	SPP2	SPP1	0.162108	0.125222	no		BnCKX1-3	SPP4	SPP3	0.30318	0.330303	no
BnCKX1-4	SPP2	SPP1	0	0	no		BnCKX1-4	SPP4	SPP3	0	0	no
BnCKX1-5	SPP2	SPP1	0	0.0290149	no		BnCKX1-5	SPP4	SPP3	0.0835369	0	no
BnCKX1-6	SPP2	SPP1	0.0727278	0.0702739	no		BnCKX1-6	SPP4	SPP3	0.0494099	0	no
BnCKX2-1	SPP2	SPP1	0.150164	0.168148	no		BnCKX2-1	SPP4	SPP3	0.13091	0.376535	no
BnCKX2-2	SPP2	SPP1	0.121485	0.102326	no		BnCKX2-2	SPP4	SPP3	0	0.303477	no
BnCKX2-3	SPP2	SPP1	0.0372642	0	no		BnCKX2-3	SPP4	SPP3	0.0518719	0	no
BnCKX3-1	SPP2	SPP1	0.588023	0.555849	no		BnCKX3-1	SPP4	SPP3	1.07532	1.4561	no
BnCKX3-2	SPP2	SPP1	0.315698	0.387147	no		BnCKX3-2	SPP4	SPP3	0.259318	0.38224	no
BnCKX3-3	SPP2	SPP1	0.275507	0.128227	no		BnCKX3-3	SPP4	SPP3	0.153722	0.049692	no
BnCKX3-4	SPP2	SPP1	0.256077	0.0899265	no		BnCKX3-4	SPP4	SPP3	0.22772	0.18051	no
BnCKX4-1	SPP2	SPP1	0	0.0553422	no		BnCKX4-1	SPP4	SPP3	0	0	no
BnCKX4-2	SPP2	SPP1	0.0375406	0.0344836	no		BnCKX4-2	SPP4	SPP3	0.0433589	0	no
BnCKX5-1	SPP2	SPP1	25.9132	23.2531	no		BnCKX5-1	SPP4	SPP3	40.8672	39.0128	no
BnCKX5-2	SPP2	SPP1	12.0715	11.3802	no		BnCKX5-2	SPP4	SPP3	27.1557	21.3259	no
BnCKX6-1	SPP2	SPP1	7.15569	7.7865	no		BnCKX6-1	SPP4	SPP3	15.8884	6.975	yes
BnCKX6-2	SPP2	SPP1	3.42127	2.2101	no		BnCKX6-2	SPP4	SPP3	8.40481	3.86106	yes
BnCKX7-1	SPP2	SPP1	8.20556	7.00503	no		BnCKX7-1	SPP4	SPP3	11.6593	7.71156	no
BnCKX7-2	SPP2	SPP1	5.16599	4.04373	no		BnCKX7-2	SPP4	SPP3	5.67575	3.60069	no
BnCKX7-3	SPP2	SPP1	8.11054	8.27071	no		BnCKX7-3	SPP4	SPP3	9.95116	8.87864	no
BnCKX7-4	SPP2	SPP1	6.74763	9.12162	no		BnCKX7-4	SPP4	SPP3	9.88431	8.01971	no
BnCKX1-1	BP2	BP1	0	0	no		BnCKX1-1	BP4	BP3	0	0.093741	no
BnCKX1-2	BP2	BP1	0.135436	0.0797543	no		BnCKX1-2	BP4	BP3	0.0793899	0.0640741	no
BnCKX1-3	BP2	BP1	0.0665035	0.0622452	no		BnCKX1-3	BP4	BP3	0.0323681	0.090055	no
BnCKX1-4	BP2	BP1	0.0812044	0.0252649	no		BnCKX1-4	BP4	BP3	0.0361756	0.0928524	no
BnCKX1-5	BP2	BP1	0.0415428	0.122733	no		BnCKX1-5	BP4	BP3	0.149049	0.0590187	no
BnCKX1-6	BP2	BP1	0.202343	0.255403	no		BnCKX1-6	BP4	BP3	0.256785	0.160337	no
BnCKX2-1	BP2	BP1	0	0.0523999	no		BnCKX2-1	BP4	BP3	0	0.109835	no
BnCKX2-2	BP2	BP1	0.0730879	0	no		BnCKX2-2	BP4	BP3	0	0.0646492	no
BnCKX2-3	BP2	BP1	1.68221	0.790874	no		BnCKX2-3	BP4	BP3	1.55793	1.37226	no
BnCKX3-1	BP2	BP1	23.9523	29.8472	no		BnCKX3-1	BP4	BP3	39.0671	26.1907	no
BnCKX3-2	BP2	BP1	0.205186	0.0488394	no		BnCKX3-2	BP4	BP3	0.160409	0.0328104	no
BnCKX3-3	BP2	BP1	0.0799938	0.0309582	no		BnCKX3-3	BP4	BP3	0.0785304	0.0745941	no
BnCKX3-4	BP2	BP1	7.13689	6.20432	no		BnCKX3-4	BP4	BP3	3.06177	8.47463	yes
BnCKX4-1	BP2	BP1	0	0.0773841	no		BnCKX4-1	BP4	BP3	0	0.106709	no
BnCKX4-2	BP2	BP1	1.26959	1.22574	no		BnCKX4-2	BP4	BP3	1.4048	0.835533	no
BnCKX5-1	BP2	BP1	15.6587	13.9746	no		BnCKX5-1	BP4	BP3	14.9098	13.9265	no
BnCKX5-2	BP2	BP1	9.60623	9.94094	no		BnCKX5-2	BP4	BP3	9.84616	8.44995	no
BnCKX6-1	BP2	BP1	1.13336	0.659199	no		BnCKX6-1	BP4	BP3	0.695839	0.601628	no
BnCKX6-2	BP2	BP1	0.754946	0.214988	no		BnCKX6-2	BP4	BP3	0.223546	0.535129	no
BnCKX7-1	BP2	BP1	4.64727	5.66139	no		BnCKX7-1	BP4	BP3	3.00929	4.41804	no
BnCKX7-2	BP2	BP1	7.9587	8.00381	no		BnCKX7-2	BP4	BP3	7.11238	8.33849	no
BnCKX7-3	BP2	BP1	6.34727	6.08645	no		BnCKX7-3	BP4	BP3	6.55583	7.20797	no
BnCKX7-4	BP2	BP1	8.99411	8.32315	no		BnCKX7-4	BP4	BP3	7.44155	9.38689	no
BnCKX1-1	SP2	SP1	0	0	no		BnCKX1-1	SP4	SP3	0.0737908	0	no
BnCKX1-2	SP2	SP1	0	0.0253305	no		BnCKX1-2	SP4	SP3	0.0729268	0	no
BnCKX1-3	SP2	SP1	0	0	no		BnCKX1-3	SP4	SP3	0.0315612	0	no
BnCKX1-4	SP2	SP1	0.0365824	0	no		BnCKX1-4	SP4	SP3	0.0352732	0.0407672	no
BnCKX1-5	SP2	SP1	0.0347142	0	no		BnCKX1-5	SP4	SP3	0.071942	0	no
BnCKX1-6	SP2	SP1	0	0.0509357	no		BnCKX1-6	SP4	SP3	0.109454	0.0400578	no
BnCKX2-1	SP2	SP1	1.61079	0.841873	no		BnCKX2-1	SP4	SP3	1.34417	1.33271	no
BnCKX2-2	SP2	SP1	1.7214	1.06074	no		BnCKX2-2	SP4	SP3	0.816258	1.21481	no
BnCKX2-3	SP2	SP1	2.50281	1.80555	no		BnCKX2-3	SP4	SP3	3.9228	1.58248	no
BnCKX3-1	SP2	SP1	8.21687	7.70905	no		BnCKX3-1	SP4	SP3	10.5948	6.87822	no
BnCKX3-2	SP2	SP1	0.0785541	0.307831	no		BnCKX3-2	SP4	SP3	0.0383085	0.205777	no
BnCKX3-3	SP2	SP1	0.119114	0.0920001	no		BnCKX3-3	SP4	SP3	0	0.28369	no
BnCKX3-4	SP2	SP1	2.02875	2.23558	no		BnCKX3-4	SP4	SP3	1.80258	1.91743	no
BnCKX4-1	SP2	SP1	0	0.0308405	no		BnCKX4-1	SP4	SP3	0	0	no
BnCKX4-2	SP2	SP1	0	0.0309953	no		BnCKX4-2	SP4	SP3	0	0	no
BnCKX5-1	SP2	SP1	38.92	38.6398	no		BnCKX5-1	SP4	SP3	32.1434	46.0313	no
BnCKX5-2	SP2	SP1	32.847	32.2113	no		BnCKX5-2	SP4	SP3	30.1749	34.4797	no
BnCKX6-1	SP2	SP1	0.0732107	0.0292176	no		BnCKX6-1	SP4	SP3	0.252719	0.961722	no
BnCKX6-2	SP2	SP1	0.0944809	0.0753981	no		BnCKX6-2	SP4	SP3	0.254682	0.264443	no
BnCKX7-1	SP2	SP1	0.479871	1.11768	no		BnCKX7-1	SP4	SP3	0.894141	1.26327	no
BnCKX7-2	SP2	SP1	0.0972101	0.469785	no		BnCKX7-2	SP4	SP3	0.227169	0.645658	no
BnCKX7-3	SP2	SP1	6.85287	5.98817	no		BnCKX7-3	SP4	SP3	8.13972	6.40188	no
BnCKX7-4	SP2	SP1	0.113229	0.234289	no		BnCKX7-4	SP4	SP3	0.415777	1.40793	no
BnCKX1-1	Le2	Le1	0	0	no		BnCKX1-1	Le4	Le3	0.0335861	0.0357877	no
BnCKX1-2	Le2	Le1	0.267862	0.167599	no		BnCKX1-2	Le4	Le3	0.267672	0.24469	no
BnCKX1-3	Le2	Le1	0	0.198841	no		BnCKX1-3	Le4	Le3	0.259661	0.13533	no
BnCKX1-4	Le2	Le1	0	0.0841294	no		BnCKX1-4	Le4	Le3	0	0	no
BnCKX1-5	Le2	Le1	0.0410821	0.110176	no		BnCKX1-5	Le4	Le3	0.111571	0.038784	no
BnCKX1-6	Le2	Le1	0.304541	0.224241	no		BnCKX1-6	Le4	Le3	0	0.184861	no
BnCKX2-1	Le2	Le1	0	0.0358275	no		BnCKX2-1	Le4	Le3	0	0.0203077	no
BnCKX2-2	Le2	Le1	0	0	no		BnCKX2-2	Le4	Le3	0	0	no
BnCKX2-3	Le2	Le1	0.0507486	0.0650129	no		BnCKX2-3	Le4	Le3	0	0	no
BnCKX3-1	Le2	Le1	0.935552	1.01132	no		BnCKX3-1	Le4	Le3	1.28925	0.454889	no
BnCKX3-2	Le2	Le1	0.616764	0.814736	no		BnCKX3-2	Le4	Le3	0.443957	0.386135	no
BnCKX3-3	Le2	Le1	0.770752	0.440245	no		BnCKX3-3	Le4	Le3	0.0446743	0.453248	no
BnCKX3-4	Le2	Le1	0.480517	0.300479	no		BnCKX3-4	Le4	Le3	0.156103	0.399818	no
BnCKX4-1	Le2	Le1	0	0	no		BnCKX4-1	Le4	Le3	0	0	no
BnCKX4-2	Le2	Le1	0.0504715	0	no		BnCKX4-2	Le4	Le3	0	0	no
BnCKX5-1	Le2	Le1	11.7729	13.569	no		BnCKX5-1	Le4	Le3	6.26549	10.1405	no
BnCKX5-2	Le2	Le1	14.6235	10.7859	no		BnCKX5-2	Le4	Le3	5.36144	10.7584	no
BnCKX6-1	Le2	Le1	5.50651	6.5777	no		BnCKX6-1	Le4	Le3	5.79999	6.65562	no
BnCKX6-2	Le2	Le1	3.45461	4.54884	no		BnCKX6-2	Le4	Le3	3.41018	4.61664	no
BnCKX7-1	Le2	Le1	27.7577	31.8967	no		BnCKX7-1	Le4	Le3	19.8331	28.5565	no
BnCKX7-2	Le2	Le1	6.14392	10.1116	no		BnCKX7-2	Le4	Le3	6.92642	8.97973	no
BnCKX7-3	Le2	Le1	10.4302	7.3128	no		BnCKX7-3	Le4	Le3	8.17613	6.6801	no
BnCKX7-4	Le2	Le1	1.84456	4.37861	no		BnCKX7-4	Le4	Le3	2.37582	3.78369	no
BnCKX1-1	St2	St1	0	0	no		BnCKX1-1	SPM4	SPM3	0.0380501	0	no
BnCKX1-2	St2	St1	0	0.0471634	no		BnCKX1-2	SPM4	SPM3	0.30112	0.147198	no
BnCKX1-3	St2	St1	0	0.080576	no		BnCKX1-3	SPM4	SPM3	0.0675149	0.161878	no
BnCKX1-4	St2	St1	0	0.0914879	no		BnCKX1-4	SPM4	SPM3	0	0	no
BnCKX1-5	St2	St1	0.515492	0.292451	no		BnCKX1-5	SPM4	SPM3	0.0343464	0	no
BnCKX1-6	St2	St1	0.214628	0.134111	no		BnCKX1-6	SPM4	SPM3	0.108379	0	no
BnCKX2-1	St2	St1	0	0	no		BnCKX2-1	SPM4	SPM3	0.330847	0.19039	no
BnCKX2-2	St2	St1	0.290022	0.142559	no		BnCKX2-2	SPM4	SPM3	0.1233	1.20095	no
BnCKX2-3	St2	St1	0	0	no		BnCKX2-3	SPM4	SPM3	0	0.356555	no
BnCKX3-1	St2	St1	0.165881	0.339004	no		BnCKX3-1	SPM4	SPM3	0.432885	2.16034	no
BnCKX3-2	St2	St1	0.0473713	0.0960926	no		BnCKX3-2	SPM4	SPM3	0.198747	0.301923	no
BnCKX3-3	St2	St1	0.0953966	0.13907	no		BnCKX3-3	SPM4	SPM3	0.12007	0.254032	no
BnCKX3-4	St2	St1	0.0878731	0.128397	no		BnCKX3-4	SPM4	SPM3	0.292592	0.892791	no
BnCKX4-1	St2	St1	0.0446243	0	no		BnCKX4-1	SPM4	SPM3	0	0	no
BnCKX4-2	St2	St1	0	0	no		BnCKX4-2	SPM4	SPM3	0	0.0436712	no
BnCKX5-1	St2	St1	0.838198	6.20474	yes		BnCKX5-1	SPM4	SPM3	18.198	36.8531	no
BnCKX5-2	St2	St1	1.10311	4.82178	yes		BnCKX5-2	SPM4	SPM3	10.3231	21.5406	no
BnCKX6-1	St2	St1	1.42889	4.15141	no		BnCKX6-1	SPM4	SPM3	6.1146	6.05546	no
BnCKX6-2	St2	St1	3.79888	3.10618	no		BnCKX6-2	SPM4	SPM3	3.81679	2.72265	no
BnCKX7-1	St2	St1	7.76027	12.1567	no		BnCKX7-1	SPM4	SPM3	7.68636	6.28648	no
BnCKX7-2	St2	St1	2.23668	3.44469	no		BnCKX7-2	SPM4	SPM3	5.66346	3.55628	no
BnCKX7-3	St2	St1	6.5025	7.30816	no		BnCKX7-3	SPM4	SPM3	10.9382	7.95662	no
BnCKX7-4	St2	St1	1.66164	1.94699	no		BnCKX7-4	SPM4	SPM3	7.42202	8.83088	no
BnCKX1-1	SPM2	SPM1	0.0369197	0	no		BnCKX1-1	BM4	BM3	0	0	no
BnCKX1-2	SPM2	SPM1	0.807953	0.371866	no		BnCKX1-2	BM4	BM3	0.189135	0.122797	no
BnCKX1-3	SPM2	SPM1	0.232009	0.123625	no		BnCKX1-3	BM4	BM3	0.0429096	0.0310489	no
BnCKX1-4	SPM2	SPM1	0.0418935	0	no		BnCKX1-4	BM4	BM3	0.137301	0.0417644	no
BnCKX1-5	SPM2	SPM1	0	0	no		BnCKX1-5	BM4	BM3	0.136472	0.0334396	no
BnCKX1-6	SPM2	SPM1	0	0	no		BnCKX1-6	BM4	BM3	0.265647	0.233129	no
BnCKX2-1	SPM2	SPM1	0.297756	0.202886	no		BnCKX2-1	BM4	BM3	0.0826363	0.0245417	no
BnCKX2-2	SPM2	SPM1	0.502581	0.0417358	no		BnCKX2-2	BM4	BM3	0.15137	0.117541	no
BnCKX2-3	SPM2	SPM1	0	0	no		BnCKX2-3	BM4	BM3	1.85945	1.4077	no
BnCKX3-1	SPM2	SPM1	0.980041	0.595747	no		BnCKX3-1	BM4	BM3	36.7027	24.089	no
BnCKX3-2	SPM2	SPM1	0.374128	0.335453	no		BnCKX3-2	BM4	BM3	0.0990337	0.118563	no
BnCKX3-3	SPM2	SPM1	0.0842673	0.0935096	no		BnCKX3-3	BM4	BM3	0.104408	0.187414	no
BnCKX3-4	SPM2	SPM1	0.237659	0.116067	no		BnCKX3-4	BM4	BM3	10.0621	10.4158	no
BnCKX4-1	SPM2	SPM1	0.115083	0.0568919	no		BnCKX4-1	BM4	BM3	0.0456461	0.292008	no
BnCKX4-2	SPM2	SPM1	0	0	no		BnCKX4-2	BM4	BM3	1.94345	1.56959	no
BnCKX5-1	SPM2	SPM1	33.2047	19.3694	yes		BnCKX5-1	BM4	BM3	17.047	14.258	no
BnCKX5-2	SPM2	SPM1	15.3363	12.8117	no		BnCKX5-2	BM4	BM3	11.4103	9.03011	no
BnCKX6-1	SPM2	SPM1	6.80002	6.30279	no		BnCKX6-1	BM4	BM3	0.442872	0.654577	no
BnCKX6-2	SPM2	SPM1	3.16417	2.29527	no		BnCKX6-2	BM4	BM3	0.395967	0.36943	no
BnCKX7-1	SPM2	SPM1	7.95286	9.93125	no		BnCKX7-1	BM4	BM3	5.94121	5.01434	no
BnCKX7-2	SPM2	SPM1	4.58082	3.46863	no		BnCKX7-2	BM4	BM3	7.30771	8.31488	no
BnCKX7-3	SPM2	SPM1	8.56177	8.11152	no		BnCKX7-3	BM4	BM3	5.2188	7.07836	no
BnCKX7-4	SPM2	SPM1	8.14689	8.04273	no		BnCKX7-4	BM4	BM3	8.97556	9.13199	no
BnCKX1-1	BM2	BM1	0.138154	0	no		BnCKX1-1	SM4	SM3	0.0857548	0	no
BnCKX1-2	BM2	BM1	0.0482185	0.0731423	no		BnCKX1-2	SM4	SM3	0.0418217	0	no
BnCKX1-3	BM2	BM1	0.0408959	0.110637	no		BnCKX1-3	SM4	SM3	0	0	no
BnCKX1-4	BM2	BM1	0.0465087	0.0468808	no		BnCKX1-4	SM4	SM3	0.0807007	0.0227281	no
BnCKX1-5	BM2	BM1	0.0887513	0.0718154	no		BnCKX1-5	SM4	SM3	0	0.0810967	no
BnCKX1-6	BM2	BM1	0.182645	0.142622	no		BnCKX1-6	SM4	SM3	0	0.0224192	no
BnCKX2-1	BM2	BM1	0.0272536	0.0171802	no		BnCKX2-1	SM4	SM3	1.47301	1.00245	no
BnCKX2-2	BM2	BM1	0	0	no		BnCKX2-2	SM4	SM3	0.557403	2.24762	no
BnCKX2-3	BM2	BM1	1.28853	1.77923	no		BnCKX2-3	SM4	SM3	2.09077	1.39938	no
BnCKX3-1	BM2	BM1	23.6199	32.4536	no		BnCKX3-1	SM4	SM3	9.14588	6.18461	no
BnCKX3-2	BM2	BM1	0.294968	0.0579831	no		BnCKX3-2	SM4	SM3	0.139617	0.16846	no
BnCKX3-3	BM2	BM1	0.0488597	0.0288514	no		BnCKX3-3	SM4	SM3	0.0880539	0.22524	no
BnCKX3-4	BM2	BM1	12.3406	7.34841	no		BnCKX3-4	SM4	SM3	2.30457	2.30515	no
BnCKX4-1	BM2	BM1	0	0.0623691	no		BnCKX4-1	SM4	SM3	0	0.0401706	no
BnCKX4-2	BM2	BM1	1.84523	1.62179	no		BnCKX4-2	SM4	SM3	0.0874449	0	no
BnCKX5-1	BM2	BM1	15.909	15.1372	no		BnCKX5-1	SM4	SM3	31.3127	36.9123	no
BnCKX5-2	BM2	BM1	9.04066	9.25625	no		BnCKX5-2	SM4	SM3	24.9048	30.428	no
BnCKX6-1	BM2	BM1	0.450421	0.816442	no		BnCKX6-1	SM4	SM3	0	0.168924	no
BnCKX6-2	BM2	BM1	0.46945	0.343822	no		BnCKX6-2	SM4	SM3	0.0388886	0.0532829	no
BnCKX7-1	BM2	BM1	4.58095	4.23236	no		BnCKX7-1	SM4	SM3	1.58227	1.24134	no
BnCKX7-2	BM2	BM1	7.7711	9.68225	no		BnCKX7-2	SM4	SM3	0.191066	0.256345	no
BnCKX7-3	BM2	BM1	6.10357	5.66942	no		BnCKX7-3	SM4	SM3	6.63265	5.01656	no
BnCKX7-4	BM2	BM1	8.00329	9.51901	no		BnCKX7-4	SM4	SM3	0.0830097	0.207019	no
BnCKX1-1	SM2	SM1	0	0	no
BnCKX1-2	SM2	SM1	0	0	no
BnCKX1-3	SM2	SM1	0	0	no
BnCKX1-4	SM2	SM1	0.043468	0	no
BnCKX1-5	SM2	SM1	0	0	no
BnCKX1-6	SM2	SM1	0.042747	0.0393306	no
BnCKX2-1	SM2	SM1	1.36271	0.954727	no
BnCKX2-2	SM2	SM1	0.97539	0.974432	no
BnCKX2-3	SM2	SM1	0.79959	0.779785	no
BnCKX3-1	SM2	SM1	3.93334	5.46791	no
BnCKX3-2	SM2	SM1	0.0922863	0.0660661	no
BnCKX3-3	SM2	SM1	0.0390921	0.172757	no
BnCKX3-4	SM2	SM1	1.17562	1.8821	no
BnCKX4-1	SM2	SM1	0	0	no
BnCKX4-2	SM2	SM1	0	0	no
BnCKX5-1	SM2	SM1	33.5641	42.8657	no
BnCKX5-2	SM2	SM1	29.1184	32.1755	no
BnCKX6-1	SM2	SM1	0	0.0839527	no
BnCKX6-2	SM2	SM1	0.0372236	0.105598	no
BnCKX7-1	SM2	SM1	2.52636	0.865791	yes
BnCKX7-2	SM2	SM1	0.326332	0.0684531	no
BnCKX7-3	SM2	SM1	4.81831	5.04235	no
BnCKX7-4	SM2	SM1	0.132867	0.0518967	no
